# Supplementary material for: Copy Number Variation Regions Differing in Segregation Patterns Span Different Sets of Genes
Source: Animals (Basel). 2023 Jul 19;13(14):2351. doi: 10.3390/ani13142351 (PMC10376189; doi:10.3390/ani13142351)
Supplement: Supplementary file 1 [file animals-13-02351-s001.zip]

Archive with 1 entries (1 files):
- animals-2444776-supplementary.xlsx
