# Supplementary material for: Copy Number Variation Regions Differing in Segregation Patterns Span Different Sets of Genes
Source: Animals (Basel). 2023 Jul 19;13(14):2351. doi: 10.3390/ani13142351 (PMC10376189; doi:10.3390/ani13142351)
Supplement: Supplementary file 1 [file animals-13-02351-s001.zip › animals-2444776-supplementary.xlsx]

## Sheet: File content
Supporting Information for
Copy Number Variation Regions differing in segregation patterns spanned different sets of genes
Katherine D. Arias, Juan Pablo Gutiérrez, Iván Fernández, Nuria A. Menéndez-Arias, Isabel Álvarez, and Félix Goyache*
*To whom correspondence and requests should be addressed (e-mail: fgoyache@serida.org)
This .xlsx file includes:
Supplementary Table S1: List of Copy Number Variation Regions identified by Arias et al. [13] in Gochu Asturcelta pig using the software PennCNV and QuantiSNP.
Supplementary Table S2: List of segregating Copy Number Variations Regions (CNVR) identified in Gochu Asturcelta pig.
Supplementary Table S3. List of non-segregating Copy Number Variations Regions (CNVR) identified in Gochu Asturcelta pig.
Supplementary Table S4: List of 1,018 candidate genes located in the 65 segregating CNV regions.
Supplementary Table S5: Functional terms enriched clusters identified on the segregating CNV regions identified following DAVID analysis.
Supplementary Table S6: List of 351 candidate genes located on the 31 non-segregating CNV regions.
Supplementary Table S7: Functional terms enriched clusters identified on the non-segregating CNV regions identified following DAVID analysis.
Supplementary Table S8: Functional terms enriched clusters identified on the whole CNV regions identified following DAVID analysis.

## Sheet: Table S1
Supplementary Table S1: List of Copy Number Variation Regions identified by Arias et al. [13] in the Gochu Asturcelta pig breed using the software PennCNV (P_CNVR) and QuantiSNP (Q_CNVR). The intersect and merge functions of the BedTools suite were used to construct CNVR. The porcine chromosome (SSC) on which the region was identified, the position (in bp) for the start and end of the CNVR, the t…
CNVR	SSC	Start (bp)	End (bp)	Length	CNV fragments
P_CNVR1	1	1563508	1622074	58566	1
P_CNVR2	1	1648750	1673282	24532	5
P_CNVR3	1	3586363	3635349	48986	1
P_CNVR4	1	7402285	7441218	38933	1
P_CNVR5	1	8075011	8080537	5526	1
P_CNVR6	1	8092879	8110517	17638	1
P_CNVR7	1	8301927	8309213	7286	1
P_CNVR8	1	9751900	9759158	7258	1
P_CNVR9	1	11934762	11946612	11850	1
P_CNVR10	1	16192405	16203947	11542	1
P_CNVR11	1	17178680	17202857	24177	1
P_CNVR12	1	19631365	19647158	15793	1
P_CNVR13	1	21598509	21632779	34270	1
P_CNVR14	1	22917877	22933883	16006	1
P_CNVR15	1	23356834	23366329	9495	1
P_CNVR16	1	24200716	24206779	6063	2
P_CNVR17	1	24298407	24317959	19552	1
P_CNVR18	1	25545475	25553265	7790	1
P_CNVR19	1	26128520	26135644	7124	1
P_CNVR20	1	26374027	26379341	5314	1
P_CNVR21	1	29750984	29825111	74127	18
P_CNVR22	1	32090270	32107319	17049	1
P_CNVR23	1	32288580	32361159	72579	1
P_CNVR24	1	32749073	32753645	4572	1
P_CNVR25	1	32756497	32764966	8469	1
P_CNVR26	1	34905206	34932821	27615	1
P_CNVR27	1	34953085	34964106	11021	1
P_CNVR28	1	35511608	35526667	15059	2
P_CNVR29	1	36283420	36294326	10906	4
P_CNVR30	1	37277134	37289794	12660	1
P_CNVR31	1	37599334	37606197	6863	1
P_CNVR32	1	38282938	38289992	7054	1
P_CNVR33	1	38343323	38351092	7769	1
P_CNVR34	1	38418372	38422225	3853	1
P_CNVR35	1	39404517	39412712	8195	1
P_CNVR36	1	40609472	40624704	15232	1
P_CNVR37	1	41079101	41083790	4689	1
P_CNVR38	1	46575336	46583197	7861	1
P_CNVR39	1	46653800	46662364	8564	1
P_CNVR40	1	46780419	46789403	8984	1
P_CNVR41	1	46901216	46947864	46648	1
P_CNVR42	1	47353830	47360564	6734	1
P_CNVR43	1	47499794	47507765	7971	1
P_CNVR44	1	49636601	49641414	4813	1
P_CNVR45	1	49925966	49939582	13616	1
P_CNVR46	1	51926422	51932007	5585	1
P_CNVR47	1	52355814	52361875	6061	1
P_CNVR48	1	53053708	53080586	26878	2
P_CNVR49	1	54118511	54133510	14999	1
P_CNVR50	1	55669953	55680205	10252	2
P_CNVR51	1	55980133	55985417	5284	1
P_CNVR52	1	56143763	56147111	3348	1
P_CNVR53	1	56951935	56957814	5879	1
P_CNVR54	1	57297816	57304546	6730	1
P_CNVR55	1	60596681	60616480	19799	1
P_CNVR56	1	61539127	61555960	16833	1
P_CNVR57	1	61778939	61801008	22069	1
P_CNVR58	1	61911612	61933422	21810	1
P_CNVR59	1	62053344	62062958	9614	1
P_CNVR60	1	64959667	64970662	10995	1
P_CNVR61	1	65264298	65275571	11273	1
P_CNVR62	1	66441841	66451605	9764	1
P_CNVR63	1	66864123	66869369	5246	1
P_CNVR64	1	69057749	69088646	30897	2
P_CNVR65	1	69709478	69714181	4703	1
P_CNVR66	1	71559201	71563587	4386	1
P_CNVR67	1	72284960	72300304	15344	1
P_CNVR68	1	73080282	73084337	4055	3
P_CNVR69	1	73834633	73850896	16263	2
P_CNVR70	1	74322485	74331582	9097	1
P_CNVR71	1	74520981	74525700	4719	1
P_CNVR72	1	74758178	74776040	17862	1
P_CNVR73	1	75577662	75622672	45010	5
P_CNVR74	1	76828100	76834038	5938	1
P_CNVR75	1	77463398	77472299	8901	1
P_CNVR76	1	78009070	78012671	3601	1
P_CNVR77	1	78365602	78373192	7590	1
P_CNVR78	1	78573908	78585670	11762	1
P_CNVR79	1	81212416	81222742	10326	1
P_CNVR80	1	81246308	81266366	20058	1
P_CNVR81	1	81913001	81917391	4390	2
P_CNVR82	1	82265383	82276783	11400	1
P_CNVR83	1	84086995	84094404	7409	1
P_CNVR84	1	84567369	84576832	9463	2
P_CNVR85	1	85917831	85942832	25001	1
P_CNVR86	1	86418557	86423441	4884	1
P_CNVR87	1	86506666	86516404	9738	1
P_CNVR88	1	87421810	87424835	3025	1
P_CNVR89	1	91473129	91492539	19410	1
P_CNVR90	1	94719330	94724848	5518	1
P_CNVR91	1	97031586	97039634	8048	1
P_CNVR92	1	97922981	97928144	5163	1
P_CNVR93	1	98340247	98349436	9189	1
P_CNVR94	1	104709438	104720071	10633	2
P_CNVR95	1	107289707	107294753	5046	1
P_CNVR96	1	108418380	108449704	31324	1
P_CNVR97	1	108498365	108520398	22033	3
P_CNVR98	1	110725163	110728558	3395	1
P_CNVR99	1	110824194	110852490	28296	1
P_CNVR100	1	114657597	114671442	13845	1
P_CNVR101	1	115085834	115120269	34435	4
P_CNVR102	1	117105469	117131546	26077	2
P_CNVR103	1	118184923	118195590	10667	1
P_CNVR104	1	118348817	118389884	41067	2
P_CNVR105	1	121251634	121267294	15660	1
P_CNVR106	1	122428520	122448806	20286	1
P_CNVR107	1	122564325	122602525	38200	1
P_CNVR108	1	122985685	123012627	26942	1
P_CNVR109	1	124527355	124542887	15532	1
P_CNVR110	1	128821790	128872175	50385	3
P_CNVR111	1	129776197	129799570	23373	1
P_CNVR112	1	130321758	130335800	14042	5
P_CNVR113	1	130351941	130408980	57039	1
P_CNVR114	1	132823500	132830091	6591	1
P_CNVR115	1	133136130	133149951	13821	1
P_CNVR116	1	135133276	135168138	34862	1
P_CNVR117	1	139929272	139935740	6468	1
P_CNVR118	1	140059034	140080978	21944	1
P_CNVR119	1	141566016	141573182	7166	1
P_CNVR120	1	145833740	146041913	208173	13
P_CNVR121	1	146778788	146784583	5795	1
P_CNVR122	1	147363467	147382129	18662	2
P_CNVR123	1	148547879	148556385	8506	1
P_CNVR124	1	148681430	148688967	7537	1
P_CNVR125	1	149002313	149037408	35095	1
P_CNVR126	1	149416783	149427245	10462	2
P_CNVR127	1	149571031	149577491	6460	1
P_CNVR128	1	149589950	149592009	2059	1
P_CNVR129	1	151064569	151079927	15358	1
P_CNVR130	1	151270003	151284897	14894	1
P_CNVR131	1	151504103	151522266	18163	1
P_CNVR132	1	151673079	151733202	60123	2
P_CNVR133	1	151948755	152017473	68718	1
P_CNVR134	1	152825065	152891120	66055	2
P_CNVR135	1	153189489	153214822	25333	1
P_CNVR136	1	155584255	155588221	3966	1
P_CNVR137	1	155685397	155722747	37350	1
P_CNVR138	1	155970101	155986286	16185	1
P_CNVR139	1	156597378	156644368	46990	3
P_CNVR140	1	156898642	156912006	13364	1
P_CNVR141	1	157067806	157132063	64257	5
P_CNVR142	1	157160717	157183549	22832	1
P_CNVR143	1	160561776	160827384	265608	2
P_CNVR144	1	161458310	161467221	8911	1
P_CNVR145	1	161702779	161713184	10405	1
P_CNVR146	1	162210773	162372950	162177	4
P_CNVR147	1	163615411	163620672	5261	1
P_CNVR148	1	164050444	164108094	57650	2
P_CNVR149	1	164234819	164259207	24388	1
P_CNVR150	1	164641367	164724999	83632	1
P_CNVR151	1	164906941	164918665	11724	1
P_CNVR152	1	164956845	165115383	158538	1
P_CNVR153	1	166601018	166604772	3754	2
P_CNVR154	1	167196206	167237810	41604	1
P_CNVR155	1	167473211	167500575	27364	1
P_CNVR156	1	171099039	171119154	20115	1
P_CNVR157	1	171155907	171161023	5116	1
P_CNVR158	1	171209306	171217996	8690	1
P_CNVR159	1	172386822	172399139	12317	3
P_CNVR160	1	173456652	173540148	83496	2
P_CNVR161	1	173824935	173866022	41087	1
P_CNVR162	1	176477089	176491794	14705	1
P_CNVR163	1	176730801	176745198	14397	2
P_CNVR164	1	176763842	176771784	7942	1
P_CNVR165	1	176835972	176850890	14918	1
P_CNVR166	1	176858672	176865747	7075	1
P_CNVR167	1	180321699	180337291	15592	1
P_CNVR168	1	180349144	180363693	14549	6
P_CNVR169	1	182899866	182911251	11385	1
P_CNVR170	1	184808801	184817533	8732	1
P_CNVR171	1	186959522	186984304	24782	1
P_CNVR172	1	188070722	188084144	13422	1
P_CNVR173	1	190108564	190130276	21712	14
P_CNVR174	1	193496717	193509768	13051	1
P_CNVR175	1	193566447	193581613	15166	2
P_CNVR176	1	193646811	193850888	204077	3
P_CNVR177	1	194038726	194057423	18697	1
P_CNVR178	1	194431523	194465450	33927	1
P_CNVR179	1	194956486	195083494	127008	2
P_CNVR180	1	196101235	196131036	29801	1
P_CNVR181	1	196486009	196524429	38420	1
P_CNVR182	1	197049155	197083776	34621	3
P_CNVR183	1	197173223	197184369	11146	1
P_CNVR184	1	197641318	197766412	125094	1
P_CNVR185	1	197987096	198021527	34431	3
P_CNVR186	1	204474722	204529209	54487	1
P_CNVR187	1	204554655	204590243	35588	1
P_CNVR188	1	205299186	205330327	31141	1
P_CNVR189	1	206371478	206380299	8821	1
P_CNVR190	1	207135432	207302782	167350	1
P_CNVR191	1	209443521	209473724	30203	14
P_CNVR192	1	214193911	214252920	59009	1
P_CNVR193	1	215454308	215459271	4963	1
P_CNVR194	1	216354302	216360184	5882	1
P_CNVR195	1	217204452	217278151	73699	2
P_CNVR196	1	218702998	218760725	57727	1
P_CNVR197	1	219399416	219420211	20795	1
P_CNVR198	1	219523446	219543809	20363	4
P_CNVR199	1	222498254	222506110	7856	1
P_CNVR200	1	224935908	224955631	19723	1
P_CNVR201	1	226365477	226375987	10510	1
P_CNVR202	1	236443976	236595771	151795	4
P_CNVR203	1	236631275	236655041	23766	6
P_CNVR204	1	238639683	238655508	15825	1
P_CNVR205	1	238754516	238797027	42511	1
P_CNVR206	1	238936023	238939559	3536	1
P_CNVR207	1	239084005	239089244	5239	2
P_CNVR208	1	239308556	239320828	12272	1
P_CNVR209	1	240513400	240538310	24910	1
P_CNVR210	1	243599237	243624925	25688	2
P_CNVR211	1	243838634	243856463	17829	2
P_CNVR212	1	243885586	243931520	45934	3
P_CNVR213	1	244882895	244901507	18612	2
P_CNVR214	1	246211068	246226757	15689	1
P_CNVR215	1	250351551	250405816	54265	1
P_CNVR216	1	250729638	250743441	13803	1
P_CNVR217	1	253296021	253311282	15261	1
P_CNVR218	1	253619711	253713771	94060	81
P_CNVR219	1	253805086	253822166	17080	1
P_CNVR220	1	253965704	254267057	301353	5
P_CNVR221	1	254827221	254973976	146755	2
P_CNVR222	1	255481696	255488200	6504	1
P_CNVR223	1	255600664	255606211	5547	1
P_CNVR224	1	256579681	256583430	3749	1
P_CNVR225	1	257732183	257735449	3266	1
P_CNVR226	1	259441618	259444686	3068	1
P_CNVR227	1	259578765	259586604	7839	1
P_CNVR228	1	259685039	259695558	10519	1
P_CNVR229	1	260683973	260701541	17568	1
P_CNVR230	1	261729938	261776443	46505	2
P_CNVR231	1	262846705	263042562	195857	19
P_CNVR232	1	263349125	263728695	379570	17
P_CNVR233	1	264236593	264262494	25901	1
P_CNVR234	1	267873038	267881033	7995	3
P_CNVR235	1	268182264	268194189	11925	1
P_CNVR236	1	268951280	268972031	20751	1
P_CNVR237	1	269139820	269145262	5442	1
P_CNVR238	1	271382273	271393508	11235	1
P_CNVR239	1	272523502	272528106	4604	1
P_CNVR240	1	272735917	273148011	412094	2
P_CNVR241	1	273538896	273573189	34293	2
P_CNVR242	10	196927	214707	17780	1
P_CNVR243	10	324233	331316	7083	1
P_CNVR244	10	2817199	2822804	5605	1
P_CNVR245	10	3231288	3237885	6597	1
P_CNVR246	10	3551858	3555913	4055	11
P_CNVR247	10	3599245	3700615	101370	61
P_CNVR248	10	3771688	3778784	7096	1
P_CNVR249	10	4977407	5026386	48979	1
P_CNVR250	10	7204589	7229900	25311	5
P_CNVR251	10	8083924	8091453	7529	1
P_CNVR252	10	8575548	8587913	12365	1
P_CNVR253	10	11746332	11752832	6500	3
P_CNVR254	10	11760200	11770758	10558	1
P_CNVR255	10	12700968	12706007	5039	1
P_CNVR256	10	13212808	13217768	4960	1
P_CNVR257	10	18119851	18136055	16204	1
P_CNVR258	10	18472162	18564474	92312	3
P_CNVR259	10	20362703	20408068	45365	2
P_CNVR260	10	21137489	21150521	13032	1
P_CNVR261	10	22045356	22053702	8346	1
P_CNVR262	10	23730106	23764101	33995	1
P_CNVR263	10	23843071	24006278	163207	1
P_CNVR264	10	24477513	24492369	14856	2
P_CNVR265	10	25094117	25135191	41074	2
P_CNVR266	10	27162056	27171435	9379	1
P_CNVR267	10	27296914	27302326	5412	7
P_CNVR268	10	28282799	28295988	13189	2
P_CNVR269	10	28767927	28787675	19748	1
P_CNVR270	10	29048121	29052066	3945	1
P_CNVR271	10	29159686	29176435	16749	1
P_CNVR272	10	29250703	29258798	8095	1
P_CNVR273	10	30592445	30598437	5992	1
P_CNVR274	10	31231797	31254402	22605	2
P_CNVR275	10	31458057	31462130	4073	1
P_CNVR276	10	34221234	34228349	7115	1
P_CNVR277	10	34727631	34742573	14942	1
P_CNVR278	10	34771529	34782582	11053	1
P_CNVR279	10	35155723	35227128	71405	2
P_CNVR280	10	35846678	35894317	47639	1
P_CNVR281	10	36381649	36435046	53397	1
P_CNVR282	10	39496691	39501225	4534	1
P_CNVR283	10	39765823	39776569	10746	1
P_CNVR284	10	44888335	44896831	8496	1
P_CNVR285	10	46311525	46316950	5425	1
P_CNVR286	10	47593159	47596006	2847	1
P_CNVR287	10	50099644	50105988	6344	1
P_CNVR288	10	50934464	50952387	17923	3
P_CNVR289	10	50981024	50988117	7093	1
P_CNVR290	10	53470583	53533540	62957	1
P_CNVR291	10	53849434	53863883	14449	2
P_CNVR292	10	56179108	56202192	23084	6
P_CNVR293	10	57659222	57665572	6350	1
P_CNVR294	10	57835646	57840668	5022	1
P_CNVR295	10	58113988	58121650	7662	1
P_CNVR296	10	59828296	59864648	36352	1
P_CNVR297	10	62248469	62275518	27049	2
P_CNVR298	10	62502240	62520499	18259	1
P_CNVR299	10	63701111	63714457	13346	1
P_CNVR300	10	63727533	63743330	15797	1
P_CNVR301	10	64841637	64876860	35223	1
P_CNVR302	10	68399227	68408525	9298	1
P_CNVR303	10	68434029	68485458	51429	10
P_CNVR304	10	68574529	68611122	36593	2
P_CNVR305	11	1120	168594	167474	1
P_CNVR306	11	2790844	2795323	4479	1
P_CNVR307	11	3874238	3885069	10831	1
P_CNVR308	11	5018463	5028122	9659	1
P_CNVR309	11	5046038	5054446	8408	1
P_CNVR310	11	6266030	6285873	19843	5
P_CNVR311	11	6437848	6482400	44552	1
P_CNVR312	11	6754119	6770433	16314	2
P_CNVR313	11	8575964	8580466	4502	1
P_CNVR314	11	9985166	10031429	46263	8
P_CNVR315	11	10589582	10610318	20736	1
P_CNVR316	11	11088920	11127383	38463	2
P_CNVR317	11	11214634	11236768	22134	2
P_CNVR318	11	11278811	11290714	11903	1
P_CNVR319	11	11310328	11319604	9276	1
P_CNVR320	11	12026583	12030446	3863	4
P_CNVR321	11	13592091	13627394	35303	1
P_CNVR322	11	14331680	14368608	36928	1
P_CNVR323	11	14750578	14783473	32895	1
P_CNVR324	11	15015264	15022823	7559	1
P_CNVR325	11	16511477	16522080	10603	1
P_CNVR326	11	19039959	19054249	14290	1
P_CNVR327	11	21478159	21494741	16582	1
P_CNVR328	11	22645575	22673342	27767	2
P_CNVR329	11	22902867	22906566	3699	1
P_CNVR330	11	24657235	24664335	7100	1
P_CNVR331	11	26662816	26668837	6021	1
P_CNVR332	11	27793608	27811332	17724	1
P_CNVR333	11	28177347	28201908	24561	2
P_CNVR334	11	28386012	28400717	14705	1
P_CNVR335	11	28778500	28853508	75008	3
P_CNVR336	11	29070351	29076587	6236	1
P_CNVR337	11	29187335	29235740	48405	1
P_CNVR338	11	29844423	29902868	58445	2
P_CNVR339	11	30969133	30990024	20891	1
P_CNVR340	11	31066400	31075171	8771	2
P_CNVR341	11	31111692	31124468	12776	1
P_CNVR342	11	31351865	31363959	12094	1
P_CNVR343	11	31465402	31480700	15298	2
P_CNVR344	11	31608779	31617177	8398	1
P_CNVR345	11	34085893	34108020	22127	17
P_CNVR346	11	34538535	34549890	11355	1
P_CNVR347	11	34661432	34714119	52687	1
P_CNVR348	11	34900368	34955432	55064	1
P_CNVR349	11	35105233	35109328	4095	1
P_CNVR350	11	35216999	35224168	7169	1
P_CNVR351	11	35332713	35364521	31808	2
P_CNVR352	11	35728121	35772743	44622	1
P_CNVR353	11	35783051	35893602	110551	11
P_CNVR354	11	35924760	35948897	24137	1
P_CNVR355	11	36411356	36421986	10630	3
P_CNVR356	11	36442750	36455355	12605	1
P_CNVR357	11	36935507	36968546	33039	1
P_CNVR358	11	37282207	37291093	8886	1
P_CNVR359	11	37439790	37457589	17799	1
P_CNVR360	11	37919120	37930649	11529	1
P_CNVR361	11	38031870	38056872	25002	1
P_CNVR362	11	38071734	38081628	9894	1
P_CNVR363	11	38496106	38501135	5029	1
P_CNVR364	11	38525749	38531013	5264	1
P_CNVR365	11	38989177	38989951	774	1
P_CNVR366	11	39029932	39033823	3891	1
P_CNVR367	11	39418261	39449593	31332	5
P_CNVR368	11	40378150	40426799	48649	1
P_CNVR369	11	40719159	40723627	4468	1
P_CNVR370	11	41259812	41268336	8524	1
P_CNVR371	11	41303183	41312946	9763	2
P_CNVR372	11	41548911	41553392	4481	2
P_CNVR373	11	42127592	42141021	13429	2
P_CNVR374	11	42282166	42291795	9629	1
P_CNVR375	11	42913548	42917781	4233	1
P_CNVR376	11	43628257	43659742	31485	1
P_CNVR377	11	43905957	43912782	6825	1
P_CNVR378	11	45395099	45405335	10236	2
P_CNVR379	11	45408866	45413195	4329	1
P_CNVR380	11	47586204	47593133	6929	1
P_CNVR381	11	48551337	48592209	40872	2
P_CNVR382	11	49239943	49250468	10525	1
P_CNVR383	11	49881790	49900111	18321	1
P_CNVR384	11	50197434	50202705	5271	5
P_CNVR385	11	52081153	52087391	6238	2
P_CNVR386	11	52409940	52424772	14832	1
P_CNVR387	11	52461317	52472295	10978	1
P_CNVR388	11	52978517	52984764	6247	3
P_CNVR389	11	53634603	53639681	5078	1
P_CNVR390	11	53764313	53780335	16022	2
P_CNVR391	11	53824680	53841591	16911	2
P_CNVR392	11	54248489	54260361	11872	1
P_CNVR393	11	54953794	55036695	82901	1
P_CNVR394	11	55208658	55217247	8589	1
P_CNVR395	11	56880092	56901025	20933	1
P_CNVR396	11	56999849	57267023	267174	67
P_CNVR397	11	57273288	57305055	31767	3
P_CNVR398	11	57437376	57463414	26038	2
P_CNVR399	11	57514867	57522554	7687	1
P_CNVR400	11	58142465	58159129	16664	1
P_CNVR401	11	59572963	59593620	20657	1
P_CNVR402	11	61059438	61064344	4906	1
P_CNVR403	11	61409003	61413226	4223	1
P_CNVR404	11	61529236	61560014	30778	1
P_CNVR405	11	62473684	62487651	13967	3
P_CNVR406	11	62673840	62682953	9113	1
P_CNVR407	11	62813983	62819888	5905	1
P_CNVR408	11	64026572	64039326	12754	1
P_CNVR409	11	64470546	64665487	194941	9
P_CNVR410	11	64724222	65033728	309506	13
P_CNVR411	11	65366020	65378346	12326	1
P_CNVR412	11	66948047	66960859	12812	1
P_CNVR413	11	67327232	67330958	3726	1
P_CNVR414	11	67365477	67371075	5598	1
P_CNVR415	11	67397492	67414523	17031	1
P_CNVR416	11	68895971	68917287	21316	1
P_CNVR417	11	71280437	71288330	7893	1
P_CNVR418	11	71331442	71333951	2509	2
P_CNVR419	11	71350404	71392731	42327	2
P_CNVR420	11	72457924	72465599	7675	1
P_CNVR421	11	72728862	72798582	69720	1
P_CNVR422	11	73364882	73375280	10398	1
P_CNVR423	11	76492894	76524501	31607	1
P_CNVR424	11	77586442	78238605	652163	9
P_CNVR425	11	78310759	78501852	191093	1
P_CNVR426	11	78809855	78874399	64544	3
P_CNVR427	12	192922	221843	28921	1
P_CNVR428	12	332200	353286	21086	1
P_CNVR429	12	647626	661322	13696	1
P_CNVR430	12	969621	982454	12833	1
P_CNVR431	12	1546110	1559849	13739	1
P_CNVR432	12	1578406	1660888	82482	3
P_CNVR433	12	1919582	1923638	4056	1
P_CNVR434	12	2299748	2307072	7324	1
P_CNVR435	12	3151503	3175559	24056	1
P_CNVR436	12	3982675	4040821	58146	1
P_CNVR437	12	4102909	4108715	5806	1
P_CNVR438	12	4321809	4458003	136194	1
P_CNVR439	12	5585078	5711469	126391	2
P_CNVR440	12	6912552	6932605	20053	4
P_CNVR441	12	10315390	10348402	33012	1
P_CNVR442	12	10355505	10359750	4245	1
P_CNVR443	12	11950476	11962048	11572	1
P_CNVR444	12	12677777	12686211	8434	1
P_CNVR445	12	12944296	12945490	1194	2
P_CNVR446	12	13341637	13349242	7605	1
P_CNVR447	12	14926742	14941183	14441	2
P_CNVR448	12	16391300	16718469	327169	5
P_CNVR449	12	17868740	17972814	104074	26
P_CNVR450	12	22069293	22084047	14754	1
P_CNVR451	12	25397019	25424322	27303	1
P_CNVR452	12	25440135	25448367	8232	1
P_CNVR453	12	28349353	28360308	10955	1
P_CNVR454	12	28414667	28422163	7496	1
P_CNVR455	12	29781923	29845547	63624	1
P_CNVR456	12	30479960	30487250	7290	1
P_CNVR457	12	31176805	31184245	7440	3
P_CNVR458	12	32229293	32238683	9390	1
P_CNVR459	12	34217730	34224783	7053	1
P_CNVR460	12	40246256	40256635	10379	1
P_CNVR461	12	40431137	40455765	24628	2
P_CNVR462	12	41492798	41499183	6385	1
P_CNVR463	12	43252663	43268832	16169	1
P_CNVR464	12	43380023	43388099	8076	1
P_CNVR465	12	44176333	44184703	8370	1
P_CNVR466	12	44953028	44971217	18189	2
P_CNVR467	12	46107294	46142138	34844	5
P_CNVR468	12	46176626	46184881	8255	1
P_CNVR469	12	47717407	47739197	21790	1
P_CNVR470	12	47949050	47963814	14764	1
P_CNVR471	12	48462760	48474901	12141	1
P_CNVR472	12	49036634	49208446	171812	64
P_CNVR473	12	49492154	49537809	45655	4
P_CNVR474	12	50065805	50078279	12474	1
P_CNVR475	12	51041208	51045636	4428	1
P_CNVR476	12	52699951	52726921	26970	1
P_CNVR477	12	54146232	54153060	6828	1
P_CNVR478	12	54165235	54169054	3819	1
P_CNVR479	12	57705683	57724189	18506	1
P_CNVR480	12	57901070	57920070	19000	1
P_CNVR481	12	59072599	59136124	63525	1
P_CNVR482	12	59398262	59408414	10152	1
P_CNVR483	12	59779823	59973289	193466	2
P_CNVR484	12	60130173	60172746	42573	2
P_CNVR485	12	60304529	61254123	949594	2
P_CNVR486	13	1784067	1788993	4926	1
P_CNVR487	13	2557816	2565223	7407	2
P_CNVR488	13	3134065	3142504	8439	1
P_CNVR489	13	8163869	8173764	9895	1
P_CNVR490	13	8452840	8469648	16808	1
P_CNVR491	13	8493855	8499912	6057	1
P_CNVR492	13	10902689	10927542	24853	1
P_CNVR493	13	12991793	13039689	47896	2
P_CNVR494	13	13244196	13249005	4809	1
P_CNVR495	13	13455449	13465983	10534	10
P_CNVR496	13	14960842	14965516	4674	1
P_CNVR497	13	15323274	15343298	20024	2
P_CNVR498	13	21714531	21730948	16417	2
P_CNVR499	13	21784130	21793348	9218	1
P_CNVR500	13	21807931	21825177	17246	1
P_CNVR501	13	21949024	22006437	57413	4
P_CNVR502	13	22300091	22312285	12194	1
P_CNVR503	13	24136848	24146374	9526	1
P_CNVR504	13	27156615	27180871	24256	3
P_CNVR505	13	27348100	27358177	10077	3
P_CNVR506	13	27638927	27659286	20359	2
P_CNVR507	13	28937026	28945908	8882	1
P_CNVR508	13	29692475	29727429	34954	1
P_CNVR509	13	29732631	29791960	59329	1
P_CNVR510	13	29799917	29806102	6185	1
P_CNVR511	13	30431078	30437253	6175	3
P_CNVR512	13	31158290	31174750	16460	1
P_CNVR513	13	31639585	31657987	18402	1
P_CNVR514	13	32414276	32419696	5420	1
P_CNVR515	13	32548744	32573686	24942	1
P_CNVR516	13	32624036	33102078	478042	12
P_CNVR517	13	33932502	33961446	28944	51
P_CNVR518	13	34075673	34214478	138805	2
P_CNVR519	13	34242298	34254435	12137	1
P_CNVR520	13	34335625	34357067	21442	1
P_CNVR521	13	34569774	34671284	101510	1
P_CNVR522	13	38816580	38864684	48104	1
P_CNVR523	13	43099008	43156754	57746	1
P_CNVR524	13	43400947	43414380	13433	2
P_CNVR525	13	45067833	45086724	18891	1
P_CNVR526	13	45587412	45594327	6915	1
P_CNVR527	13	45636745	45643662	6917	2
P_CNVR528	13	46430396	46440447	10051	2
P_CNVR529	13	47898351	48064254	165903	3
P_CNVR530	13	49815687	49828075	12388	1
P_CNVR531	13	50575560	50579571	4011	1
P_CNVR532	13	50920226	50924481	4255	1
P_CNVR533	13	53113147	53119856	6709	1
P_CNVR534	13	53174756	53178642	3886	1
P_CNVR535	13	53392937	53396866	3929	1
P_CNVR536	13	53539418	53720904	181486	1
P_CNVR537	13	53925787	53939323	13536	1
P_CNVR538	13	58131671	58156089	24418	1
P_CNVR539	13	59148542	59157050	8508	1
P_CNVR540	13	62709113	62785467	76354	1
P_CNVR541	13	64365598	64373977	8379	1
P_CNVR542	13	66095522	66163164	67642	1
P_CNVR543	13	70042777	70099590	56813	1
P_CNVR544	13	70163096	70200388	37292	1
P_CNVR545	13	70651787	70717351	65564	3
P_CNVR546	13	71976366	72140937	164571	1
P_CNVR547	13	74237543	74258417	20874	1
P_CNVR548	13	75990842	76029729	38887	1
P_CNVR549	13	78292502	78349971	57469	1
P_CNVR550	13	79644081	79656074	11993	1
P_CNVR551	13	79805409	79905091	99682	1
P_CNVR552	13	82304229	82331046	26817	1
P_CNVR553	13	82957126	82988229	31103	1
P_CNVR554	13	85566377	85582305	15928	1
P_CNVR555	13	85638704	85650279	11575	1
P_CNVR556	13	85974828	85984548	9720	1
P_CNVR557	13	87386732	87401048	14316	1
P_CNVR558	13	88534801	88540971	6170	1
P_CNVR559	13	89974210	89987893	13683	1
P_CNVR560	13	100136340	100150468	14128	1
P_CNVR561	13	105392275	105462390	70115	1
P_CNVR562	13	105526259	105550725	24466	2
P_CNVR563	13	105619361	105632534	13173	1
P_CNVR564	13	107521065	107547762	26697	1
P_CNVR565	13	112009543	112038243	28700	1
P_CNVR566	13	114299883	114327564	27681	1
P_CNVR567	13	117426548	117457059	30511	1
P_CNVR568	13	119227290	119242735	15445	1
P_CNVR569	13	122082071	122535861	453790	7
P_CNVR570	13	123370742	123394044	23302	1
P_CNVR571	13	125846812	125861637	14825	1
P_CNVR572	13	129911543	129943118	31575	1
P_CNVR573	13	131657473	131666050	8577	1
P_CNVR574	13	131965986	131970797	4811	1
P_CNVR575	13	133124263	133155443	31180	4
P_CNVR576	13	137498213	137507792	9579	1
P_CNVR577	13	138666380	138673835	7455	2
P_CNVR578	13	138900069	138913723	13654	1
P_CNVR579	13	139303741	139332498	28757	1
P_CNVR580	13	141009542	141013096	3554	1
P_CNVR581	13	144980893	145144532	163639	1
P_CNVR582	13	145164679	145188334	23655	1
P_CNVR583	13	145237655	145265203	27548	1
P_CNVR584	13	147426276	147433872	7596	1
P_CNVR585	13	148371650	148384966	13316	1
P_CNVR586	13	152874379	152905316	30937	6
P_CNVR587	13	155503636	155526739	23103	1
P_CNVR588	13	155600772	155625960	25188	2
P_CNVR589	13	155845257	155852831	7574	1
P_CNVR590	13	156882993	156910421	27428	9
P_CNVR591	13	157024639	157076347	51708	1
P_CNVR592	13	157281865	157313702	31837	1
P_CNVR593	13	159108111	159122483	14372	2
P_CNVR594	13	159136486	159145069	8583	1
P_CNVR595	13	159490085	159508209	18124	2
P_CNVR596	13	159555188	159561761	6573	2
P_CNVR597	13	159757894	159772773	14879	1
P_CNVR598	13	159994323	160012026	17703	1
P_CNVR599	13	160428815	160433931	5116	26
P_CNVR600	13	160445189	160711338	266149	51
P_CNVR601	13	164397903	164428049	30146	2
P_CNVR602	13	164448139	164472058	23919	3
P_CNVR603	13	164846263	164866394	20131	1
P_CNVR604	13	164963722	164976089	12367	2
P_CNVR605	13	165118834	165129220	10386	1
P_CNVR606	13	167749664	167758745	9081	2
P_CNVR607	13	167917790	167922025	4235	2
P_CNVR608	13	167948206	167977270	29064	2
P_CNVR609	13	169369715	169379630	9915	1
P_CNVR610	13	169965758	169974355	8597	1
P_CNVR611	13	170452494	170493659	41165	1
P_CNVR612	13	172378428	172392258	13830	1
P_CNVR613	13	172825033	172832391	7358	1
P_CNVR614	13	174604652	174617665	13013	2
P_CNVR615	13	175403366	175414163	10797	1
P_CNVR616	13	180480871	180488297	7426	1
P_CNVR617	13	182395533	182436962	41429	1
P_CNVR618	13	182728339	182744050	15711	2
P_CNVR619	13	184262002	184278003	16001	1
P_CNVR620	13	184335381	184340533	5152	1
P_CNVR621	13	184427439	184432349	4910	1
P_CNVR622	13	184932791	184937223	4432	1
P_CNVR623	13	185017123	185024642	7519	1
P_CNVR624	13	185848189	185853822	5633	2
P_CNVR625	13	186143799	186169924	26125	1
P_CNVR626	13	186325931	186333017	7086	1
P_CNVR627	13	187143763	187156522	12759	1
P_CNVR628	13	187969077	187980069	10992	1
P_CNVR629	13	188362733	188383348	20615	1
P_CNVR630	13	188743898	188749706	5808	1
P_CNVR631	13	190294349	190300210	5861	2
P_CNVR632	13	191021507	191036164	14657	1
P_CNVR633	13	192282815	192287788	4973	2
P_CNVR634	13	193768826	193827437	58611	2
P_CNVR635	13	201199907	201206119	6212	1
P_CNVR636	13	201317865	201345841	27976	1
P_CNVR637	13	202305238	202332546	27308	1
P_CNVR638	13	203848214	203863085	14871	1
P_CNVR639	13	204700516	204710673	10157	1
P_CNVR640	13	205293842	205351392	57550	2
P_CNVR641	13	206514784	206518720	3936	1
P_CNVR642	13	206696063	207093929	397866	9
P_CNVR643	13	207121577	207181294	59717	5
P_CNVR644	13	207249321	207265708	16387	1
P_CNVR645	13	207493979	207532478	38499	1
P_CNVR646	13	207537916	207604623	66707	1
P_CNVR647	13	207636203	207929868	293665	6
P_CNVR648	13	207961673	208006039	44366	2
P_CNVR649	13	208171307	208301194	129887	10
P_CNVR650	14	450245	491064	40819	1
P_CNVR651	14	558769	628373	69604	1
P_CNVR652	14	2193861	2199680	5819	1
P_CNVR653	14	2484078	2506477	22399	1
P_CNVR654	14	3177899	3186250	8351	1
P_CNVR655	14	4847182	4858058	10876	1
P_CNVR656	14	5221514	5230054	8540	1
P_CNVR657	14	5592983	5614381	21398	1
P_CNVR658	14	6372887	6394639	21752	1
P_CNVR659	14	8844673	8848656	3983	1
P_CNVR660	14	9188763	9198413	9650	1
P_CNVR661	14	9540112	9555002	14890	1
P_CNVR662	14	9894247	9901209	6962	1
P_CNVR663	14	14927582	14943221	15639	1
P_CNVR664	14	15349787	15354239	4452	1
P_CNVR665	14	17806259	17810837	4578	1
P_CNVR666	14	19060876	19070153	9277	1
P_CNVR667	14	21723843	21729257	5414	1
P_CNVR668	14	22035564	22038435	2871	1
P_CNVR669	14	22553049	22562419	9370	1
P_CNVR670	14	24526878	24557130	30252	14
P_CNVR671	14	24736269	24744592	8323	1
P_CNVR672	14	26635612	26658594	22982	2
P_CNVR673	14	26675179	26686840	11661	1
P_CNVR674	14	27034120	27061019	26899	1
P_CNVR675	14	27164641	27175484	10843	1
P_CNVR676	14	30601176	30610718	9542	4
P_CNVR677	14	31808111	31812650	4539	1
P_CNVR678	14	35264631	35291131	26500	2
P_CNVR679	14	40899183	40946529	47346	45
P_CNVR680	14	42113699	42119308	5609	1
P_CNVR681	14	42360336	42413870	53534	2
P_CNVR682	14	42817464	42826899	9435	1
P_CNVR683	14	47087719	47204154	116435	1
P_CNVR684	14	48539704	48568467	28763	1
P_CNVR685	14	48763896	48810034	46138	7
P_CNVR686	14	48998602	49025076	26474	2
P_CNVR687	14	49610175	49628636	18461	1
P_CNVR688	14	49709334	49865666	156332	1
P_CNVR689	14	51511219	51530667	19448	1
P_CNVR690	14	51784011	51791233	7222	1
P_CNVR691	14	52820106	52844457	24351	1
P_CNVR692	14	53257605	53263092	5487	1
P_CNVR693	14	53359286	53369082	9796	1
P_CNVR694	14	56462040	56509750	47710	2
P_CNVR695	14	56835243	56841905	6662	1
P_CNVR696	14	56846114	56863789	17675	1
P_CNVR697	14	57881989	57894060	12071	1
P_CNVR698	14	58979583	58985146	5563	1
P_CNVR699	14	59885088	59916441	31353	1
P_CNVR700	14	60683491	60736297	52806	1
P_CNVR701	14	61411561	61418660	7099	1
P_CNVR702	14	63838808	63861502	22694	1
P_CNVR703	14	66077734	66084552	6818	1
P_CNVR704	14	66977788	67000453	22665	1
P_CNVR705	14	67169495	67182829	13334	1
P_CNVR706	14	68466929	68520634	53705	25
P_CNVR707	14	70348838	70354481	5643	1
P_CNVR708	14	70455024	70478253	23229	1
P_CNVR709	14	72798199	72812558	14359	1
P_CNVR710	14	72888330	72906259	17929	1
P_CNVR711	14	73856887	73900332	43445	2
P_CNVR712	14	74162731	74174941	12210	1
P_CNVR713	14	74625246	74671000	45754	1
P_CNVR714	14	75502037	75515431	13394	5
P_CNVR715	14	75544645	75580835	36190	2
P_CNVR716	14	75765811	75825541	59730	1
P_CNVR717	14	76453887	76493846	39959	2
P_CNVR718	14	76834246	76876160	41914	1
P_CNVR719	14	77220706	77234691	13985	2
P_CNVR720	14	77669627	77691822	22195	1
P_CNVR721	14	78802294	78836358	34064	1
P_CNVR722	14	79308800	79342720	33920	1
P_CNVR723	14	79866296	79899791	33495	1
P_CNVR724	14	81394648	81555237	160589	5
P_CNVR725	14	81804682	81877940	73258	1
P_CNVR726	14	83003645	83032951	29306	1
P_CNVR727	14	83545837	83554755	8918	1
P_CNVR728	14	84005657	84024280	18623	3
P_CNVR729	14	86526764	86532257	5493	1
P_CNVR730	14	86917617	86948224	30607	2
P_CNVR731	14	87348741	87386691	37950	7
P_CNVR732	14	88249620	88266012	16392	1
P_CNVR733	14	91037520	91049774	12254	1
P_CNVR734	14	94094838	94100254	5416	1
P_CNVR735	14	94517959	94536374	18415	1
P_CNVR736	14	95767606	95772115	4509	11
P_CNVR737	14	103545051	103561326	16275	11
P_CNVR738	14	104549718	104554109	4391	11
P_CNVR739	14	106340752	106526893	186141	11
P_CNVR740	14	106575417	106629856	54439	1
P_CNVR741	14	106785056	106790692	5636	1
P_CNVR742	14	107884989	107890099	5110	1
P_CNVR743	14	108946323	108968359	22036	1
P_CNVR744	14	109015596	109036276	20680	1
P_CNVR745	14	110767467	110773828	6361	1
P_CNVR746	14	110935842	110945733	9891	1
P_CNVR747	14	111236260	111268882	32622	3
P_CNVR748	14	112092285	112135557	43272	1
P_CNVR749	14	113318190	113343084	24894	1
P_CNVR750	14	113709245	113732575	23330	1
P_CNVR751	14	114445491	114450929	5438	1
P_CNVR752	14	117047325	117055874	8549	1
P_CNVR753	14	118490889	118504866	13977	1
P_CNVR754	14	119112464	119125554	13090	1
P_CNVR755	14	119270959	119278748	7789	2
P_CNVR756	14	121391292	121406765	15473	1
P_CNVR757	14	122763162	122777701	14539	1
P_CNVR758	14	123837705	123864158	26453	1
P_CNVR759	14	124605448	124648502	43054	1
P_CNVR760	14	124733946	124744261	10315	1
P_CNVR761	14	131553742	131726420	172678	5
P_CNVR762	14	133785365	134087879	302514	12
P_CNVR763	14	134393492	134442588	49096	3
P_CNVR764	14	137261754	137270487	8733	1
P_CNVR765	14	137891066	137903859	12793	1
P_CNVR766	14	137959561	137975548	15987	1
P_CNVR767	14	138008743	138027282	18539	1
P_CNVR768	14	138215600	138246871	31271	1
P_CNVR769	14	138939710	138987594	47884	3
P_CNVR770	14	139032994	139044941	11947	1
P_CNVR771	14	139729506	139763302	33796	2
P_CNVR772	14	140035911	140044915	9004	1
P_CNVR773	14	140460023	140466187	6164	1
P_CNVR774	14	141538307	141675641	137334	23
P_CNVR775	15	2525551	2534240	8689	1
P_CNVR776	15	5822746	5828851	6105	1
P_CNVR777	15	7539799	7550753	10954	1
P_CNVR778	15	7693694	7700952	7258	1
P_CNVR779	15	8339241	8369168	29927	1
P_CNVR780	15	10666794	10724408	57614	1
P_CNVR781	15	11367851	11370731	2880	1
P_CNVR782	15	11500494	11504885	4391	1
P_CNVR783	15	16041785	16164744	122959	14
P_CNVR784	15	16837239	16847709	10470	1
P_CNVR785	15	20586423	20605831	19408	1
P_CNVR786	15	24328759	24442712	113953	1
P_CNVR787	15	24524932	24550046	25114	8
P_CNVR788	15	24604346	24704788	100442	2
P_CNVR789	15	25805434	25809789	4355	1
P_CNVR790	15	26395571	26411654	16083	1
P_CNVR791	15	26961635	26966015	4380	1
P_CNVR792	15	28234428	28244250	9822	1
P_CNVR793	15	30867461	30873715	6254	2
P_CNVR794	15	31804217	31827552	23335	1
P_CNVR795	15	33012946	33029038	16092	1
P_CNVR796	15	33728092	33738223	10131	1
P_CNVR797	15	34097244	34102622	5378	1
P_CNVR798	15	34205284	34219206	13922	1
P_CNVR799	15	34874702	34887830	13128	9
P_CNVR800	15	34975246	34982488	7242	1
P_CNVR801	15	35938892	35945079	6187	1
P_CNVR802	15	36419949	36437065	17116	41
P_CNVR803	15	36528410	36536251	7841	3
P_CNVR804	15	36842805	36851105	8300	1
P_CNVR805	15	37970163	38030469	60306	1
P_CNVR806	15	40907037	40959702	52665	1
P_CNVR807	15	42928011	42944570	16559	1
P_CNVR808	15	44162732	44187065	24333	1
P_CNVR809	15	46274238	46291981	17743	1
P_CNVR810	15	48600967	48630401	29434	1
P_CNVR811	15	50322925	50329218	6293	1
P_CNVR812	15	51716764	51725862	9098	1
P_CNVR813	15	52342771	52352083	9312	1
P_CNVR814	15	54694502	54708090	13588	2
P_CNVR815	15	56974293	57001880	27587	1
P_CNVR816	15	58045982	58090516	44534	1
P_CNVR817	15	59440312	59458225	17913	1
P_CNVR818	15	62836630	62864197	27567	1
P_CNVR819	15	63022339	63069064	46725	1
P_CNVR820	15	65261038	65277282	16244	1
P_CNVR821	15	66165532	66174363	8831	1
P_CNVR822	15	68368020	68537437	169417	2
P_CNVR823	15	68728748	68763633	34885	1
P_CNVR824	15	69421362	69454220	32858	1
P_CNVR825	15	70145019	70159704	14685	1
P_CNVR826	15	70429452	70443101	13649	1
P_CNVR827	15	70633558	70706277	72719	1
P_CNVR828	15	71128056	71147120	19064	1
P_CNVR829	15	71266761	71285975	19214	2
P_CNVR830	15	72421588	72449610	28022	1
P_CNVR831	15	73563443	73588291	24848	2
P_CNVR832	15	73765926	73774818	8892	2
P_CNVR833	15	74438897	74449548	10651	2
P_CNVR834	15	78176393	78190260	13867	1
P_CNVR835	15	80595885	80603420	7535	1
P_CNVR836	15	82568576	82581569	12993	1
P_CNVR837	15	85173250	85240663	67413	2
P_CNVR838	15	87262864	87307431	44567	1
P_CNVR839	15	89747190	89765503	18313	5
P_CNVR840	15	91484365	91488691	4326	1
P_CNVR841	15	92072976	92166696	93720	1
P_CNVR842	15	93916892	93954682	37790	1
P_CNVR843	15	94719169	94728238	9069	1
P_CNVR844	15	95932438	95971549	39111	1
P_CNVR845	15	96816273	96858690	42417	2
P_CNVR846	15	98072142	98084649	12507	1
P_CNVR847	15	98387321	98401862	14541	3
P_CNVR848	15	98791492	98807080	15588	1
P_CNVR849	15	101423496	101434166	10670	1
P_CNVR850	15	101583678	101622942	39264	1
P_CNVR851	15	101955543	101972630	17087	1
P_CNVR852	15	102439061	102445517	6456	1
P_CNVR853	15	103409497	103423027	13530	2
P_CNVR854	15	104285167	104363065	77898	5
P_CNVR855	15	107646293	107666713	20420	1
P_CNVR856	15	107845135	107857909	12774	2
P_CNVR857	15	108966502	109001663	35161	1
P_CNVR858	15	109016222	109050534	34312	5
P_CNVR859	15	109609832	109626192	16360	1
P_CNVR860	15	110389973	110392730	2757	1
P_CNVR861	15	110559303	110570616	11313	1
P_CNVR862	15	112150672	112161718	11046	1
P_CNVR863	15	113685180	113698595	13415	1
P_CNVR864	15	114265571	114280594	15023	1
P_CNVR865	15	115497619	115504123	6504	2
P_CNVR866	15	115535935	115543692	7757	1
P_CNVR867	15	115547585	115554203	6618	1
P_CNVR868	15	116032907	116042404	9497	5
P_CNVR869	15	116058703	116060721	2018	1
P_CNVR870	15	116787417	116793616	6199	1
P_CNVR871	15	117308956	117395165	86209	3
P_CNVR872	15	119888125	120298766	410641	5
P_CNVR873	15	120330453	120453015	122562	1
P_CNVR874	15	120699144	120700347	1203	1
P_CNVR875	15	121249086	121328111	79025	1
P_CNVR876	15	121458858	121502308	43450	1
P_CNVR877	15	121507301	121531873	24572	1
P_CNVR878	15	122218534	122240238	21704	4
P_CNVR879	15	122869781	122876937	7156	1
P_CNVR880	15	124126252	124136523	10271	1
P_CNVR881	15	124815542	124820068	4526	1
P_CNVR882	15	124972512	124985308	12796	1
P_CNVR883	15	127093389	127099480	6091	1
P_CNVR884	15	127128629	127135607	6978	1
P_CNVR885	15	127321137	127359238	38101	36
P_CNVR886	15	127657774	127665071	7297	1
P_CNVR887	15	128989046	128999950	10904	1
P_CNVR888	15	131743077	131756478	13401	1
P_CNVR889	15	132424815	132459912	35097	2
P_CNVR890	15	135419655	135423835	4180	1
P_CNVR891	15	135438534	135539656	101122	1
P_CNVR892	15	136262676	136305479	42803	1
P_CNVR893	15	138344088	138470355	126267	6
P_CNVR894	15	138647740	138708238	60498	1
P_CNVR895	15	138969358	139012171	42813	2
P_CNVR896	15	139082933	139181475	98542	1
P_CNVR897	15	139252671	139263563	10892	1
P_CNVR898	15	139323338	139390423	67085	2
P_CNVR899	15	139463034	139689760	226726	4
P_CNVR900	15	139751444	140000061	248617	6
P_CNVR901	16	932830	934940	2110	1
P_CNVR902	16	1408424	1428432	20008	1
P_CNVR903	16	2218621	2229582	10961	1
P_CNVR904	16	2329182	2347260	18078	1
P_CNVR905	16	3030573	3043113	12540	2
P_CNVR906	16	3234737	3267372	32635	1
P_CNVR907	16	3602594	3606588	3994	3
P_CNVR908	16	3842377	3854516	12139	1
P_CNVR909	16	5602926	5610913	7987	1
P_CNVR910	16	6674062	6686753	12691	1
P_CNVR911	16	7108671	7196316	87645	1
P_CNVR912	16	8117799	8128062	10263	1
P_CNVR913	16	8322686	8353698	31012	1
P_CNVR914	16	9229999	9239629	9630	1
P_CNVR915	16	9539753	9566277	26524	1
P_CNVR916	16	9896022	9913601	17579	3
P_CNVR917	16	9918919	9930077	11158	1
P_CNVR918	16	9939579	9952357	12778	1
P_CNVR919	16	10018029	10026386	8357	1
P_CNVR920	16	10077503	10080026	2523	1
P_CNVR921	16	10634202	10645686	11484	2
P_CNVR922	16	10743591	10787013	43422	1
P_CNVR923	16	10945395	10955632	10237	1
P_CNVR924	16	11899889	11913234	13345	1
P_CNVR925	16	12906363	12916073	9710	1
P_CNVR926	16	13211516	13221745	10229	1
P_CNVR927	16	13232122	13261237	29115	2
P_CNVR928	16	14640538	14647633	7095	1
P_CNVR929	16	14970012	14974456	4444	1
P_CNVR930	16	15787985	15799624	11639	1
P_CNVR931	16	16075715	16090349	14634	1
P_CNVR932	16	19329156	19339320	10164	1
P_CNVR933	16	20361755	20364784	3029	1
P_CNVR934	16	20543768	20546929	3161	1
P_CNVR935	16	24748474	24757430	8956	1
P_CNVR936	16	24967181	24977784	10603	2
P_CNVR937	16	25387695	25391335	3640	1
P_CNVR938	16	26012030	26021986	9956	1
P_CNVR939	16	27407399	27414513	7114	1
P_CNVR940	16	27641178	27648556	7378	1
P_CNVR941	16	28221762	28240782	19020	9
P_CNVR942	16	29644286	29651364	7078	1
P_CNVR943	16	31316631	31391501	74870	1
P_CNVR944	16	35919604	35924331	4727	4
P_CNVR945	16	38677894	38699808	21914	1
P_CNVR946	16	40939614	40950413	10799	1
P_CNVR947	16	42036082	42120459	84377	1
P_CNVR948	16	42866912	42951170	84258	5
P_CNVR949	16	45776718	45793289	16571	1
P_CNVR950	16	45862915	45870389	7474	1
P_CNVR951	16	47628216	47662185	33969	1
P_CNVR952	16	48094420	48108992	14572	1
P_CNVR953	16	49522476	49588883	66407	2
P_CNVR954	16	51430485	51463358	32873	1
P_CNVR955	16	53072664	53111054	38390	1
P_CNVR956	16	56916623	56929951	13328	1
P_CNVR957	16	56978265	57000048	21783	1
P_CNVR958	16	58564677	58607326	42649	2
P_CNVR959	16	60369363	60381938	12575	1
P_CNVR960	16	60623247	60640598	17351	1
P_CNVR961	16	62458214	62467436	9222	1
P_CNVR962	16	63044211	63094009	49798	1
P_CNVR963	16	65041657	65048184	6527	1
P_CNVR964	16	65840295	65844852	4557	1
P_CNVR965	16	69222686	69228815	6129	1
P_CNVR966	16	69236449	69268664	32215	1
P_CNVR967	16	70142737	70154309	11572	1
P_CNVR968	16	70325724	70329746	4022	1
P_CNVR969	16	70535087	70547313	12226	1
P_CNVR970	16	74961456	74968823	7367	1
P_CNVR971	16	75050765	75059724	8959	5
P_CNVR972	16	77901351	77923464	22113	1
P_CNVR973	16	78242503	78249383	6880	1
P_CNVR974	16	78537492	78566073	28581	1
P_CNVR975	16	79107912	79611192	503280	2
P_CNVR976	17	689651	700358	10707	1
P_CNVR977	17	3689305	3694868	5563	2
P_CNVR978	17	4114313	4145609	31296	1
P_CNVR979	17	4422104	4435588	13484	1
P_CNVR980	17	5341124	5351072	9948	1
P_CNVR981	17	5471764	5487331	15567	1
P_CNVR982	17	10453402	10459639	6237	2
P_CNVR983	17	13472491	13556555	84064	1
P_CNVR984	17	13605483	13620649	15166	1
P_CNVR985	17	14590009	14605241	15232	1
P_CNVR986	17	14916500	14953533	37033	1
P_CNVR987	17	15788702	15806401	17699	1
P_CNVR988	17	16362930	16373437	10507	1
P_CNVR989	17	17317138	17322175	5037	2
P_CNVR990	17	17750617	17774061	23444	4
P_CNVR991	17	18004359	18020037	15678	1
P_CNVR992	17	19225759	19228638	2879	1
P_CNVR993	17	19679276	19690140	10864	1
P_CNVR994	17	21398816	21417716	18900	1
P_CNVR995	17	22374770	22425350	50580	1
P_CNVR996	17	23564839	23582385	17546	1
P_CNVR997	17	28087202	28098688	11486	1
P_CNVR998	17	28702100	28708523	6423	1
P_CNVR999	17	30441585	30454193	12608	1
P_CNVR1000	17	31877271	31939748	62477	1
P_CNVR1001	17	32412680	32418216	5536	1
P_CNVR1002	17	32433163	32450300	17137	3
P_CNVR1003	17	34045543	34053563	8020	2
P_CNVR1004	17	34057845	34077441	19596	1
P_CNVR1005	17	34391498	34402926	11428	1
P_CNVR1006	17	39975602	39980642	5040	1
P_CNVR1007	17	40602175	40620976	18801	1
P_CNVR1008	17	44890608	44896795	6187	1
P_CNVR1009	17	45033655	45038907	5252	1
P_CNVR1010	17	45377492	45381294	3802	1
P_CNVR1011	17	46236144	46244070	7926	1
P_CNVR1012	17	46862330	46936834	74504	2
P_CNVR1013	17	49326664	49347831	21167	2
P_CNVR1014	17	49704729	49713156	8427	1
P_CNVR1015	17	50184170	50223121	38951	1
P_CNVR1016	17	52249392	52258465	9073	1
P_CNVR1017	17	53140226	53225280	85054	2
P_CNVR1018	17	53293295	53308895	15600	1
P_CNVR1019	17	56123031	56128891	5860	1
P_CNVR1020	17	56255561	56260945	5384	1
P_CNVR1021	17	58270204	58280937	10733	1
P_CNVR1022	17	58545281	58574510	29229	1
P_CNVR1023	17	58663095	58825382	162287	13
P_CNVR1024	17	59611361	59617530	6169	1
P_CNVR1025	17	59656744	59670867	14123	1
P_CNVR1026	17	59711925	59739745	27820	5
P_CNVR1027	17	61194918	61501960	307042	9
P_CNVR1028	17	61755198	61798524	43326	2
P_CNVR1029	17	61888966	61921876	32910	1
P_CNVR1030	17	62056134	62114155	58021	1
P_CNVR1031	18	165059	183968	18909	1
P_CNVR1032	18	974704	986826	12122	2
P_CNVR1033	18	1050055	1066101	16046	1
P_CNVR1034	18	1434745	1447382	12637	1
P_CNVR1035	18	2038384	2051435	13051	1
P_CNVR1036	18	2078284	2103264	24980	1
P_CNVR1037	18	2530828	2557956	27128	1
P_CNVR1038	18	2900411	2906544	6133	1
P_CNVR1039	18	3394805	3436668	41863	1
P_CNVR1040	18	3601982	3614794	12812	1
P_CNVR1041	18	3830366	3840495	10129	2
P_CNVR1042	18	6534548	6541584	7036	1
P_CNVR1043	18	7742000	7752090	10090	1
P_CNVR1044	18	9141707	9151875	10168	1
P_CNVR1045	18	9450720	9509981	59261	2
P_CNVR1046	18	9535774	9559135	23361	1
P_CNVR1047	18	10489965	10521020	31055	1
P_CNVR1048	18	11956848	11989833	32985	1
P_CNVR1049	18	12374912	12392075	17163	1
P_CNVR1050	18	15161902	15166509	4607	1
P_CNVR1051	18	16948473	16973145	24672	1
P_CNVR1052	18	17168297	17182368	14071	1
P_CNVR1053	18	17326477	17329761	3284	1
P_CNVR1054	18	17433052	17462591	29539	2
P_CNVR1055	18	17742162	17760153	17991	4
P_CNVR1056	18	18416885	18428182	11297	1
P_CNVR1057	18	19684391	20044910	360519	3
P_CNVR1058	18	20110449	20116247	5798	1
P_CNVR1059	18	20878934	20934096	55162	2
P_CNVR1060	18	22054907	22062923	8016	1
P_CNVR1061	18	22949043	22953876	4833	1
P_CNVR1062	18	23990624	24020663	30039	1
P_CNVR1063	18	24230457	24236776	6319	1
P_CNVR1064	18	27752981	27768903	15922	4
P_CNVR1065	18	28887589	28893230	5641	1
P_CNVR1066	18	28908949	28918366	9417	1
P_CNVR1067	18	29383318	29395343	12025	1
P_CNVR1068	18	31882332	31940216	57884	2
P_CNVR1069	18	32212442	32278014	65572	2
P_CNVR1070	18	34462813	34470109	7296	2
P_CNVR1071	18	36800360	36806227	5867	1
P_CNVR1072	18	37458787	37469283	10496	5
P_CNVR1073	18	37822926	37842577	19651	2
P_CNVR1074	18	39023439	39041008	17569	1
P_CNVR1075	18	39254968	39270226	15258	1
P_CNVR1076	18	40624554	40641523	16969	2
P_CNVR1077	18	40763787	40777129	13342	2
P_CNVR1078	18	41340883	41348255	7372	2
P_CNVR1079	18	46138005	46169227	31222	6
P_CNVR1080	18	46754286	46759980	5694	1
P_CNVR1081	18	47323369	47325329	1960	1
P_CNVR1082	18	47754879	47770949	16070	1
P_CNVR1083	18	50474078	50490223	16145	2
P_CNVR1084	18	50855185	50860994	5809	1
P_CNVR1085	18	51574145	51580739	6594	1
P_CNVR1086	18	51963799	51969603	5804	1
P_CNVR1087	18	52412333	52415142	2809	1
P_CNVR1088	2	281957	351290	69333	1
P_CNVR1089	2	381389	386495	5106	1
P_CNVR1090	2	415003	869318	454315	13
P_CNVR1091	2	2140207	2212292	72085	1
P_CNVR1092	2	2938923	3047387	108464	13
P_CNVR1093	2	4043761	4048389	4628	1
P_CNVR1094	2	4949027	5251993	302966	1
P_CNVR1095	2	5458614	5461830	3216	1
P_CNVR1096	2	5508545	5521983	13438	6
P_CNVR1097	2	6438321	6910904	472583	6
P_CNVR1098	2	7297036	7385341	88305	2
P_CNVR1099	2	8226369	8240685	14316	1
P_CNVR1100	2	9458246	9476389	18143	1
P_CNVR1101	2	10538008	10580867	42859	4
P_CNVR1102	2	11736278	11817636	81358	2
P_CNVR1103	2	12099207	12141166	41959	1
P_CNVR1104	2	13206277	13296177	89900	2
P_CNVR1105	2	13693405	13875223	181818	27
P_CNVR1106	2	14013841	14407899	394058	4
P_CNVR1107	2	15394225	15400731	6506	2
P_CNVR1108	2	15593450	15643738	50288	1
P_CNVR1109	2	17435728	17532321	96593	1
P_CNVR1110	2	20707096	20721978	14882	1
P_CNVR1111	2	21682918	21707876	24958	14
P_CNVR1112	2	22481011	22503781	22770	1
P_CNVR1113	2	24150450	24186882	36432	1
P_CNVR1114	2	25439098	25452362	13264	4
P_CNVR1115	2	26080826	26104998	24172	1
P_CNVR1116	2	28942354	28956023	13669	1
P_CNVR1117	2	30568421	30576076	7655	1
P_CNVR1118	2	34346641	34352441	5800	1
P_CNVR1119	2	34372791	34383724	10933	1
P_CNVR1120	2	34727465	34751242	23777	1
P_CNVR1121	2	36414226	36431539	17313	11
P_CNVR1122	2	37613216	37617523	4307	1
P_CNVR1123	2	39172934	39220006	47072	2
P_CNVR1124	2	39308584	39329722	21138	1
P_CNVR1125	2	41284269	41291018	6749	1
P_CNVR1126	2	41376244	41393911	17667	1
P_CNVR1127	2	43202673	43220782	18109	1
P_CNVR1128	2	45803455	45814696	11241	1
P_CNVR1129	2	45820222	45856024	35802	2
P_CNVR1130	2	46694629	46801495	106866	2
P_CNVR1131	2	46851812	46864376	12564	1
P_CNVR1132	2	47896813	47915658	18845	1
P_CNVR1133	2	50992607	50998096	5489	1
P_CNVR1134	2	52474904	52616206	141302	1
P_CNVR1135	2	52749091	52967941	218850	2
P_CNVR1136	2	53048458	53177520	129062	1
P_CNVR1137	2	53182347	53189409	7062	1
P_CNVR1138	2	54103501	54119676	16175	2
P_CNVR1139	2	54836965	54863714	26749	2
P_CNVR1140	2	55283018	55337679	54661	1
P_CNVR1141	2	56022001	56073558	51557	1
P_CNVR1142	2	56265181	56279767	14586	2
P_CNVR1143	2	56401508	57110680	709172	11
P_CNVR1144	2	57767118	57774771	7653	1
P_CNVR1145	2	59024796	59067544	42748	1
P_CNVR1146	2	59590170	59738035	147865	2
P_CNVR1147	2	60159006	60316238	157232	1
P_CNVR1148	2	61971403	62009626	38223	2
P_CNVR1149	2	62717777	62969002	251225	6
P_CNVR1150	2	63526599	63595997	69398	5
P_CNVR1151	2	63962192	63994505	32313	1
P_CNVR1152	2	64175730	64244300	68570	1
P_CNVR1153	2	64721778	65340922	619144	3
P_CNVR1154	2	66757143	67000305	243162	13
P_CNVR1155	2	67288893	67296086	7193	1
P_CNVR1156	2	67572527	67605896	33369	8
P_CNVR1157	2	68407138	68436923	29785	7
P_CNVR1158	2	69565297	69658162	92865	1
P_CNVR1159	2	72037236	72097344	60108	4
P_CNVR1160	2	72295877	72467639	171762	1
P_CNVR1161	2	74632247	74768802	136555	1
P_CNVR1162	2	75163098	75539564	376466	1
P_CNVR1163	2	76379408	77042073	662665	3
P_CNVR1164	2	77084230	77439189	354959	3
P_CNVR1165	2	78929565	78941819	12254	1
P_CNVR1166	2	79870440	79919145	48705	1
P_CNVR1167	2	83122847	83149610	26763	1
P_CNVR1168	2	83231794	83522027	290233	4
P_CNVR1169	2	85084688	85096564	11876	1
P_CNVR1170	2	85474626	85487221	12595	3
P_CNVR1171	2	87006718	87021610	14892	2
P_CNVR1172	2	88115840	88130379	14539	1
P_CNVR1173	2	88945553	88951122	5569	7
P_CNVR1174	2	89019986	89023636	3650	1
P_CNVR1175	2	89633407	89637634	4227	1
P_CNVR1176	2	91498709	91510685	11976	2
P_CNVR1177	2	92095040	92244742	149702	1
P_CNVR1178	2	92287940	92321897	33957	1
P_CNVR1179	2	92782305	92927970	145665	1
P_CNVR1180	2	93036142	93141611	105469	8
P_CNVR1181	2	93212950	93325601	112651	1
P_CNVR1182	2	93711221	93724515	13294	2
P_CNVR1183	2	93757963	93764307	6344	1
P_CNVR1184	2	93837616	94792470	954854	31
P_CNVR1185	2	95111010	95260762	149752	1
P_CNVR1186	2	95637747	96134177	496430	1
P_CNVR1187	2	96491743	96551304	59561	2
P_CNVR1188	2	96599931	96857958	258027	1
P_CNVR1189	2	97786965	97799696	12731	1
P_CNVR1190	2	98490958	98507218	16260	1
P_CNVR1191	2	98597984	98652716	54732	1
P_CNVR1192	2	99254327	99414166	159839	1
P_CNVR1193	2	99786035	99790869	4834	1
P_CNVR1194	2	100650185	100664034	13849	1
P_CNVR1195	2	100994620	101001206	6586	1
P_CNVR1196	2	101848652	101851749	3097	1
P_CNVR1197	2	102815167	102830484	15317	1
P_CNVR1198	2	104803889	104841202	37313	2
P_CNVR1199	2	105133024	105136577	3553	1
P_CNVR1200	2	105211471	105226417	14946	36
P_CNVR1201	2	105320344	105342037	21693	32
P_CNVR1202	2	105469151	105499833	30682	32
P_CNVR1203	2	105545290	105556773	11483	1
P_CNVR1204	2	105881550	105894116	12566	1
P_CNVR1205	2	106055407	106075464	20057	1
P_CNVR1206	2	106267176	106271141	3965	1
P_CNVR1207	2	106480111	106494206	14095	1
P_CNVR1208	2	108944832	108950348	5516	1
P_CNVR1209	2	109670430	109681344	10914	1
P_CNVR1210	2	109895207	109922522	27315	2
P_CNVR1211	2	110264436	110270466	6030	1
P_CNVR1212	2	110325630	110330061	4431	1
P_CNVR1213	2	112858347	112882795	24448	1
P_CNVR1214	2	114807834	114821486	13652	1
P_CNVR1215	2	115951656	115965880	14224	6
P_CNVR1216	2	116016452	116028108	11656	1
P_CNVR1217	2	116408001	116415685	7684	1
P_CNVR1218	2	117126408	117137423	11015	1
P_CNVR1219	2	118509526	118514352	4826	1
P_CNVR1220	2	118889000	118897759	8759	1
P_CNVR1221	2	119341927	119360635	18708	1
P_CNVR1222	2	119629050	119636873	7823	1
P_CNVR1223	2	119696764	119735081	38317	2
P_CNVR1224	2	120641234	120647464	6230	1
P_CNVR1225	2	122653431	122658411	4980	1
P_CNVR1226	2	123017278	123032964	15686	1
P_CNVR1227	2	123140920	123153634	12714	1
P_CNVR1228	2	123614502	123619831	5329	1
P_CNVR1229	2	123724092	123730304	6212	1
P_CNVR1230	2	124671046	124694233	23187	2
P_CNVR1231	2	124990713	125003135	12422	1
P_CNVR1232	2	125539563	125547936	8373	1
P_CNVR1233	2	128469639	128493334	23695	1
P_CNVR1234	2	128719975	128732184	12209	1
P_CNVR1235	2	129603240	129610299	7059	1
P_CNVR1236	2	130705573	130713758	8185	1
P_CNVR1237	2	131099177	131108980	9803	1
P_CNVR1238	2	134754452	134792962	38510	3
P_CNVR1239	2	134849829	134894122	44293	3
P_CNVR1240	2	135156251	135163579	7328	1
P_CNVR1241	2	136103942	136106691	2749	1
P_CNVR1242	2	136597790	136614904	17114	1
P_CNVR1243	2	136738934	136742345	3411	1
P_CNVR1244	2	136834860	136850774	15914	1
P_CNVR1245	2	137254632	137270272	15640	1
P_CNVR1246	2	138525846	138537455	11609	5
P_CNVR1247	2	138809861	138817789	7928	1
P_CNVR1248	2	139969310	139983681	14371	1
P_CNVR1249	2	140514248	140527405	13157	1
P_CNVR1250	2	142898009	142902849	4840	1
P_CNVR1251	2	142927908	142930942	3034	1
P_CNVR1252	2	143485479	143559801	74322	1
P_CNVR1253	2	144103697	144107833	4136	1
P_CNVR1254	2	145095712	145101073	5361	1
P_CNVR1255	2	147571253	147578941	7688	1
P_CNVR1256	2	148674896	148737502	62606	1
P_CNVR1257	2	150172784	150177933	5149	1
P_CNVR1258	2	150508598	150615642	107044	4
P_CNVR1259	2	151002481	151051399	48918	3
P_CNVR1260	2	151070596	151125238	54642	1
P_CNVR1261	2	151142644	151610480	467836	5
P_CNVR1262	3	506899	592558	85659	2
P_CNVR1263	3	733918	740476	6558	1
P_CNVR1264	3	806130	876989	70859	2
P_CNVR1265	3	973015	993861	20846	1
P_CNVR1266	3	1113585	1127730	14145	3
P_CNVR1267	3	1478240	1590625	112385	1
P_CNVR1268	3	2302171	2307760	5589	1
P_CNVR1269	3	3014517	3040302	25785	1
P_CNVR1270	3	3606033	3618729	12696	1
P_CNVR1271	3	3853403	3953213	99810	5
P_CNVR1272	3	4067982	4246657	178675	3
P_CNVR1273	3	5426274	5446534	20260	1
P_CNVR1274	3	6739705	6783035	43330	1
P_CNVR1275	3	6962174	7008448	46274	1
P_CNVR1276	3	7125998	7136005	10007	1
P_CNVR1277	3	7641192	7802469	161277	11
P_CNVR1278	3	7959687	8119845	160158	12
P_CNVR1279	3	8244642	8257946	13304	1
P_CNVR1280	3	8849254	8857866	8612	1
P_CNVR1281	3	9016837	9024908	8071	1
P_CNVR1282	3	10456806	10474488	17682	1
P_CNVR1283	3	10862831	11080360	217529	2
P_CNVR1284	3	11216486	11480613	264127	1
P_CNVR1285	3	11850408	11869626	19218	1
P_CNVR1286	3	12020062	12031964	11902	1
P_CNVR1287	3	15051964	15064113	12149	1
P_CNVR1288	3	15430649	15439363	8714	1
P_CNVR1289	3	15798133	15822438	24305	1
P_CNVR1290	3	16982932	16991704	8772	1
P_CNVR1291	3	18596109	18701662	105553	3
P_CNVR1292	3	19376042	19384692	8650	2
P_CNVR1293	3	19450623	19467720	17097	1
P_CNVR1294	3	19493124	19510549	17425	1
P_CNVR1295	3	19853776	19857884	4108	1
P_CNVR1296	3	20172596	20185593	12997	1
P_CNVR1297	3	20265595	20277154	11559	1
P_CNVR1298	3	20674588	20688399	13811	2
P_CNVR1299	3	23226568	23233323	6755	1
P_CNVR1300	3	23316890	23368630	51740	2
P_CNVR1301	3	23612142	23625943	13801	1
P_CNVR1302	3	23772870	23782596	9726	1
P_CNVR1303	3	23849713	23872148	22435	1
P_CNVR1304	3	27646580	27656468	9888	1
P_CNVR1305	3	28228707	28241617	12910	2
P_CNVR1306	3	28319561	28328486	8925	1
P_CNVR1307	3	28617726	28627619	9893	1
P_CNVR1308	3	28773169	28805457	32288	8
P_CNVR1309	3	29681713	29685850	4137	1
P_CNVR1310	3	29931110	29935895	4785	2
P_CNVR1311	3	30831805	30859410	27605	4
P_CNVR1312	3	31146194	31150707	4513	1
P_CNVR1313	3	31408046	31428974	20928	1
P_CNVR1314	3	31551581	31562090	10509	4
P_CNVR1315	3	31651005	31656109	5104	1
P_CNVR1316	3	32151873	32199200	47327	14
P_CNVR1317	3	32296504	32306268	9764	1
P_CNVR1318	3	32924981	32941048	16067	1
P_CNVR1319	3	33425319	33426590	1271	2
P_CNVR1320	3	33630992	33653315	22323	1
P_CNVR1321	3	34199861	34218999	19138	1
P_CNVR1322	3	35131537	35137100	5563	1
P_CNVR1323	3	35843159	35882469	39310	1
P_CNVR1324	3	36275601	36332626	57025	2
P_CNVR1325	3	37553580	37800626	247046	1
P_CNVR1326	3	39060528	39172927	112399	1
P_CNVR1327	3	39930260	40292331	362071	2
P_CNVR1328	3	40907181	41590627	683446	17
P_CNVR1329	3	42693085	42739589	46504	1
P_CNVR1330	3	43849070	43874655	25585	1
P_CNVR1331	3	44918452	44930793	12341	1
P_CNVR1332	3	45759227	45825165	65938	3
P_CNVR1333	3	45851199	45864572	13373	1
P_CNVR1334	3	46423680	46499552	75872	8
P_CNVR1335	3	46955260	46976331	21071	1
P_CNVR1336	3	47200458	47207985	7527	1
P_CNVR1337	3	49486877	49492098	5221	1
P_CNVR1338	3	49501623	49546716	45093	10
P_CNVR1339	3	50425768	50459548	33780	1
P_CNVR1340	3	50656123	50684383	28260	1
P_CNVR1341	3	51470482	51476260	5778	1
P_CNVR1342	3	52992899	53002844	9945	1
P_CNVR1343	3	53806054	53827876	21822	1
P_CNVR1344	3	56935614	56965325	29711	2
P_CNVR1345	3	57512112	57566600	54488	3
P_CNVR1346	3	58380595	58421057	40462	1
P_CNVR1347	3	60195680	60222155	26475	2
P_CNVR1348	3	62575944	62583035	7091	1
P_CNVR1349	3	62635949	62641415	5466	1
P_CNVR1350	3	63650186	63748466	98280	1
P_CNVR1351	3	64190260	64196665	6405	2
P_CNVR1352	3	64983779	65161825	178046	2
P_CNVR1353	3	65830566	65863219	32653	1
P_CNVR1354	3	66634214	66656369	22155	2
P_CNVR1355	3	67049553	67084567	35014	1
P_CNVR1356	3	69254814	69387887	133073	1
P_CNVR1357	3	70903964	70910381	6417	1
P_CNVR1358	3	72586081	72592550	6469	1
P_CNVR1359	3	73873634	73912690	39056	2
P_CNVR1360	3	73933068	73935718	2650	1
P_CNVR1361	3	75154432	75246807	92375	1
P_CNVR1362	3	76228671	76287579	58908	1
P_CNVR1363	3	76324332	76328528	4196	1
P_CNVR1364	3	79655186	79670530	15344	1
P_CNVR1365	3	79831108	79849813	18705	1
P_CNVR1366	3	82821105	82842218	21113	1
P_CNVR1367	3	84422494	84471847	49353	1
P_CNVR1368	3	84763450	84772683	9233	1
P_CNVR1369	3	84778696	84788509	9813	1
P_CNVR1370	3	85607853	85820543	212690	1
P_CNVR1371	3	86108243	86121738	13495	1
P_CNVR1372	3	88020651	88039421	18770	1
P_CNVR1373	3	89199139	89242154	43015	1
P_CNVR1374	3	89462331	89562141	99810	2
P_CNVR1375	3	90016280	90021299	5019	1
P_CNVR1376	3	93497234	93522571	25337	1
P_CNVR1377	3	94234615	94325954	91339	8
P_CNVR1378	3	94675566	94716165	40599	2
P_CNVR1379	3	96417695	96422245	4550	1
P_CNVR1380	3	97173032	97192054	19022	1
P_CNVR1381	3	97217030	97403999	186969	3
P_CNVR1382	3	101474592	101558082	83490	1
P_CNVR1383	3	101958241	101974091	15850	1
P_CNVR1384	3	102597268	102678078	80810	1
P_CNVR1385	3	102804414	102822552	18138	1
P_CNVR1386	3	104022911	104062800	39889	1
P_CNVR1387	3	104596803	104676990	80187	2
P_CNVR1388	3	105793789	105917108	123319	3
P_CNVR1389	3	106246329	106325783	79454	11
P_CNVR1390	3	107585365	107598976	13611	1
P_CNVR1391	3	110174637	110198631	23994	1
P_CNVR1392	3	112056910	112067619	10709	2
P_CNVR1393	3	112363931	112370707	6776	1
P_CNVR1394	3	112529568	112544912	15344	1
P_CNVR1395	3	114370806	114379697	8891	1
P_CNVR1396	3	115159522	115187793	28271	1
P_CNVR1397	3	117887007	117916237	29230	1
P_CNVR1398	3	120302271	120309165	6894	1
P_CNVR1399	3	121179735	121200953	21218	2
P_CNVR1400	3	121331577	121337847	6270	1
P_CNVR1401	3	123430965	123447423	16458	1
P_CNVR1402	3	123986322	123997387	11065	1
P_CNVR1403	3	125054517	125059705	5188	1
P_CNVR1404	3	126186158	126248280	62122	1
P_CNVR1405	3	126416561	126424482	7921	2
P_CNVR1406	3	126820941	126854800	33859	1
P_CNVR1407	3	127350859	127353728	2869	2
P_CNVR1408	3	128308912	128318478	9566	3
P_CNVR1409	3	129196465	129200067	3602	1
P_CNVR1410	3	131281318	131290281	8963	1
P_CNVR1411	3	131336399	131362680	26281	1
P_CNVR1412	3	131637723	131668639	30916	1
P_CNVR1413	3	131688144	131725436	37292	1
P_CNVR1414	4	230349	262831	32482	3
P_CNVR1415	4	354634	547755	193121	6
P_CNVR1416	4	623617	707921	84304	1
P_CNVR1417	4	907296	1132566	225270	2
P_CNVR1418	4	2504949	2530786	25837	1
P_CNVR1419	4	3031600	3085825	54225	1
P_CNVR1420	4	3586231	3623804	37573	2
P_CNVR1421	4	5188633	5197776	9143	1
P_CNVR1422	4	5535896	5551032	15136	1
P_CNVR1423	4	5672842	5677745	4903	1
P_CNVR1424	4	6217841	6233282	15441	1
P_CNVR1425	4	6306900	6328147	21247	2
P_CNVR1426	4	6916103	6930307	14204	1
P_CNVR1427	4	7186687	7207615	20928	1
P_CNVR1428	4	8065322	8080835	15513	2
P_CNVR1429	4	10712842	10723337	10495	4
P_CNVR1430	4	10944345	10952062	7717	1
P_CNVR1431	4	10984742	10991631	6889	1
P_CNVR1432	4	12450184	12456421	6237	1
P_CNVR1433	4	14187702	14202304	14602	1
P_CNVR1434	4	15126785	15143921	17136	1
P_CNVR1435	4	17750301	17765284	14983	1
P_CNVR1436	4	17926438	17959568	33130	1
P_CNVR1437	4	18618169	18642948	24779	1
P_CNVR1438	4	21016938	21033845	16907	1
P_CNVR1439	4	21369526	21373460	3934	1
P_CNVR1440	4	23830940	23835096	4156	1
P_CNVR1441	4	24670093	24692495	22402	2
P_CNVR1442	4	26662541	26677036	14495	1
P_CNVR1443	4	29459406	29474503	15097	1
P_CNVR1444	4	29874737	29892919	18182	1
P_CNVR1445	4	31106709	31168376	61667	1
P_CNVR1446	4	31218996	31227727	8731	1
P_CNVR1447	4	31885717	31894409	8692	1
P_CNVR1448	4	33623641	33641132	17491	7
P_CNVR1449	4	34198159	34308792	110633	1
P_CNVR1450	4	36320899	36345993	25094	1
P_CNVR1451	4	37004990	37014729	9739	1
P_CNVR1452	4	38554485	38558683	4198	1
P_CNVR1453	4	39401700	39430536	28836	1
P_CNVR1454	4	41623758	41664949	41191	1
P_CNVR1455	4	45931755	45955123	23368	1
P_CNVR1456	4	46975615	46982463	6848	1
P_CNVR1457	4	47293892	47300715	6823	1
P_CNVR1458	4	47635521	47683213	47692	3
P_CNVR1459	4	49380401	49397910	17509	1
P_CNVR1460	4	49639606	49650720	11114	1
P_CNVR1461	4	49914949	49939700	24751	1
P_CNVR1462	4	50197788	50202436	4648	1
P_CNVR1463	4	50227036	50245344	18308	4
P_CNVR1464	4	50249958	50270408	20450	1
P_CNVR1465	4	50568305	50584884	16579	2
P_CNVR1466	4	51844411	51852460	8049	1
P_CNVR1467	4	53526683	53541400	14717	1
P_CNVR1468	4	53760658	53780393	19735	1
P_CNVR1469	4	54132354	54153816	21462	6
P_CNVR1470	4	55773212	55779454	6242	1
P_CNVR1471	4	57723242	57789639	66397	1
P_CNVR1472	4	60287243	60291250	4007	1
P_CNVR1473	4	60378872	60389502	10630	1
P_CNVR1474	4	61332465	61359810	27345	1
P_CNVR1475	4	61433961	61438006	4045	1
P_CNVR1476	4	62378198	62384534	6336	2
P_CNVR1477	4	63602938	63615384	12446	1
P_CNVR1478	4	65265179	65291973	26794	1
P_CNVR1479	4	65541533	65552694	11161	1
P_CNVR1480	4	66264863	66311863	47000	3
P_CNVR1481	4	67276050	67295728	19678	1
P_CNVR1482	4	67301202	67309677	8475	1
P_CNVR1483	4	67375603	67387410	11807	1
P_CNVR1484	4	67409760	67435002	25242	3
P_CNVR1485	4	68936321	69014973	78652	2
P_CNVR1486	4	70874562	70926054	51492	3
P_CNVR1487	4	76151811	76157145	5334	1
P_CNVR1488	4	78344340	78351298	6958	1
P_CNVR1489	4	78487271	78495118	7847	1
P_CNVR1490	4	79331352	79333567	2215	1
P_CNVR1491	4	79423325	79447756	24431	1
P_CNVR1492	4	80911976	80942225	30249	1
P_CNVR1493	4	80980212	81003261	23049	1
P_CNVR1494	4	81268877	81281386	12509	1
P_CNVR1495	4	81601792	81628688	26896	1
P_CNVR1496	4	81829771	81842926	13155	1
P_CNVR1497	4	82996738	83038603	41865	1
P_CNVR1498	4	83863497	83868275	4778	1
P_CNVR1499	4	84154575	84175985	21410	1
P_CNVR1500	4	84273119	84281901	8782	1
P_CNVR1501	4	85174667	85179007	4340	1
P_CNVR1502	4	86911041	86929049	18008	1
P_CNVR1503	4	87629072	87709021	79949	8
P_CNVR1504	4	88078781	88099708	20927	2
P_CNVR1505	4	88491064	88516456	25392	1
P_CNVR1506	4	89624857	89639078	14221	1
P_CNVR1507	4	90293455	90315654	22199	2
P_CNVR1508	4	91464721	91478728	14007	1
P_CNVR1509	4	92333987	92360903	26916	5
P_CNVR1510	4	93898256	93995045	96789	2
P_CNVR1511	4	95573058	95686651	113593	2
P_CNVR1512	4	95706099	95755171	49072	2
P_CNVR1513	4	96074953	96131248	56295	2
P_CNVR1514	4	98575233	98636197	60964	5
P_CNVR1515	4	99116534	99158291	41757	1
P_CNVR1516	4	99837157	99846098	8941	1
P_CNVR1517	4	99884970	99891421	6451	1
P_CNVR1518	4	99947929	99951603	3674	1
P_CNVR1519	4	100393490	100668611	275121	29
P_CNVR1520	4	101408302	101450163	41861	7
P_CNVR1521	4	102748490	102767350	18860	1
P_CNVR1522	4	104000102	104006763	6661	1
P_CNVR1523	4	105273086	105276239	3153	1
P_CNVR1524	4	105321395	105331307	9912	1
P_CNVR1525	4	107643487	107648657	5170	1
P_CNVR1526	4	108578728	108588758	10030	1
P_CNVR1527	4	109937773	110026989	89216	1
P_CNVR1528	4	110635436	110663863	28427	1
P_CNVR1529	4	112721572	112730489	8917	1
P_CNVR1530	4	114201814	114293934	92120	5
P_CNVR1531	4	114947881	114976221	28340	2
P_CNVR1532	4	116360140	116374766	14626	1
P_CNVR1533	4	118075713	118079634	3921	1
P_CNVR1534	4	118619789	118636990	17201	1
P_CNVR1535	4	118996636	119025225	28589	2
P_CNVR1536	4	120449319	120458148	8829	2
P_CNVR1537	4	125206709	125223271	16562	1
P_CNVR1538	4	126289396	126296809	7413	1
P_CNVR1539	4	129408923	129627657	218734	46
P_CNVR1540	5	479245	714623	235378	7
P_CNVR1541	5	1108495	1185943	77448	1
P_CNVR1542	5	1215850	1238311	22461	1
P_CNVR1543	5	1245556	1248951	3395	1
P_CNVR1544	5	3193973	3213902	19929	1
P_CNVR1545	5	3455853	3589802	133949	1
P_CNVR1546	5	4860125	4878583	18458	1
P_CNVR1547	5	4939355	4944976	5621	1
P_CNVR1548	5	6937060	6943219	6159	1
P_CNVR1549	5	7501397	7508117	6720	2
P_CNVR1550	5	8542797	8560359	17562	1
P_CNVR1551	5	8614924	8626541	11617	1
P_CNVR1552	5	9257536	9266007	8471	3
P_CNVR1553	5	9518871	9528435	9564	1
P_CNVR1554	5	11544256	11621977	77721	1
P_CNVR1555	5	11761547	11775295	13748	1
P_CNVR1556	5	15802329	15818411	16082	1
P_CNVR1557	5	16596227	16605801	9574	1
P_CNVR1558	5	17792187	17797995	5808	11
P_CNVR1559	5	18405165	18461820	56655	2
P_CNVR1560	5	20179601	20490149	310548	120
P_CNVR1561	5	20630147	20910524	280377	13
P_CNVR1562	5	20997742	21109424	111682	1
P_CNVR1563	5	24687830	24693121	5291	4
P_CNVR1564	5	24886499	24894737	8238	2
P_CNVR1565	5	29455908	29469494	13586	2
P_CNVR1566	5	30743793	30749237	5444	1
P_CNVR1567	5	33396201	33434472	38271	1
P_CNVR1568	5	34675163	34681684	6521	1
P_CNVR1569	5	36300815	36348070	47255	2
P_CNVR1570	5	37655285	37761201	105916	1
P_CNVR1571	5	39004062	39065385	61323	2
P_CNVR1572	5	39761308	39996957	235649	1
P_CNVR1573	5	42324364	42400867	76503	1
P_CNVR1574	5	48849708	48862222	12514	2
P_CNVR1575	5	50541593	50554683	13090	1
P_CNVR1576	5	54021238	54039712	18474	1
P_CNVR1577	5	61514068	61532119	18051	1
P_CNVR1578	5	61621275	61626641	5366	1
P_CNVR1579	5	61785835	61791379	5544	1
P_CNVR1580	5	63931232	63940631	9399	2
P_CNVR1581	5	66537222	66544973	7751	1
P_CNVR1582	5	67074836	67082960	8124	1
P_CNVR1583	5	72547961	72565854	17893	1
P_CNVR1584	5	74406164	74439674	33510	1
P_CNVR1585	5	80487338	80509919	22581	1
P_CNVR1586	5	85986604	86023992	37388	1
P_CNVR1587	5	86059388	86083586	24198	2
P_CNVR1588	5	86755979	86789745	33766	1
P_CNVR1589	5	87173753	87195169	21416	1
P_CNVR1590	5	88686846	88730305	43459	1
P_CNVR1591	5	88830325	88900159	69834	1
P_CNVR1592	5	89038470	89054505	16035	1
P_CNVR1593	5	89421769	89429963	8194	1
P_CNVR1594	5	89432602	89440014	7412	1
P_CNVR1595	5	90013977	90024185	10208	1
P_CNVR1596	5	91765367	91778677	13310	1
P_CNVR1597	5	92611632	92622611	10979	1
P_CNVR1598	5	94016636	94030047	13411	1
P_CNVR1599	5	94843776	94860354	16578	1
P_CNVR1600	5	95349939	95371575	21636	1
P_CNVR1601	5	96640840	96670563	29723	2
P_CNVR1602	5	98236701	98242215	5514	1
P_CNVR1603	5	98406287	98417107	10820	1
P_CNVR1604	5	98702991	98707509	4518	1
P_CNVR1605	5	98925704	98928222	2518	1
P_CNVR1606	5	99048297	99058695	10398	1
P_CNVR1607	5	99782895	99807063	24168	1
P_CNVR1608	5	101683536	101696326	12790	1
P_CNVR1609	5	102117236	102122370	5134	1
P_CNVR1610	5	104132546	104141661	9115	1
P_CNVR1611	6	14627	50488	35861	1
P_CNVR1612	6	620066	630703	10637	1
P_CNVR1613	6	793099	875468	82369	3
P_CNVR1614	6	1296875	1326433	29558	1
P_CNVR1615	6	1385043	1689537	304494	2
P_CNVR1616	6	2901201	2930600	29399	1
P_CNVR1617	6	3311785	3322101	10316	1
P_CNVR1618	6	3325251	3973212	647961	2
P_CNVR1619	6	5613576	5618459	4883	1
P_CNVR1620	6	6767995	6858222	90227	1
P_CNVR1621	6	7558832	7567355	8523	1
P_CNVR1622	6	8298637	8314685	16048	1
P_CNVR1623	6	9360243	9376431	16188	2
P_CNVR1624	6	9392777	9419665	26888	1
P_CNVR1625	6	12083905	12088381	4476	1
P_CNVR1626	6	12500714	12506534	5820	5
P_CNVR1627	6	13954716	13972213	17497	2
P_CNVR1628	6	15034130	15037041	2911	1
P_CNVR1629	6	15734634	15747238	12604	30
P_CNVR1630	6	16500229	16505469	5240	1
P_CNVR1631	6	17339766	17349514	9748	1
P_CNVR1632	6	20727612	20734123	6511	1
P_CNVR1633	6	22597800	22608716	10916	2
P_CNVR1634	6	22790460	22803909	13449	1
P_CNVR1635	6	25665739	25675885	10146	1
P_CNVR1636	6	25981664	25994522	12858	1
P_CNVR1637	6	26127839	26141057	13218	1
P_CNVR1638	6	28047966	28173670	125704	1
P_CNVR1639	6	29835456	29838610	3154	1
P_CNVR1640	6	31748930	31762596	13666	1
P_CNVR1641	6	32114652	32119273	4621	1
P_CNVR1642	6	33951826	33972675	20849	1
P_CNVR1643	6	35813132	35820826	7694	1
P_CNVR1644	6	36246528	36257853	11325	1
P_CNVR1645	6	37934915	37967486	32571	2
P_CNVR1646	6	42923485	42929143	5658	1
P_CNVR1647	6	43244535	43273086	28551	1
P_CNVR1648	6	43501901	43513968	12067	1
P_CNVR1649	6	45731448	45744000	12552	1
P_CNVR1650	6	47253759	47260315	6556	1
P_CNVR1651	6	53125239	53216223	90984	1
P_CNVR1652	6	53974205	54573425	599220	1
P_CNVR1653	6	55774888	55790926	16038	1
P_CNVR1654	6	57550192	57642114	91922	1
P_CNVR1655	6	57825313	57837167	11854	1
P_CNVR1656	6	58627223	58754241	127018	45
P_CNVR1657	6	63042721	63072216	29495	1
P_CNVR1658	6	63300445	63832292	531847	10
P_CNVR1659	6	64269635	64444616	174981	3
P_CNVR1660	6	64653085	65135005	481920	9
P_CNVR1661	6	65329431	65335102	5671	1
P_CNVR1662	6	65431210	65440909	9699	1
P_CNVR1663	6	65556439	65565404	8965	1
P_CNVR1664	6	65715135	65724251	9116	1
P_CNVR1665	6	65999097	66005696	6599	1
P_CNVR1666	6	66214647	66220851	6204	1
P_CNVR1667	6	70512171	70522819	10648	1
P_CNVR1668	6	70818157	70827179	9022	2
P_CNVR1669	6	70943408	70967073	23665	2
P_CNVR1670	6	71624778	71674893	50115	1
P_CNVR1671	6	72576752	72581496	4744	1
P_CNVR1672	6	72988624	73009550	20926	5
P_CNVR1673	6	73598456	73630528	32072	1
P_CNVR1674	6	73673644	73680862	7218	1
P_CNVR1675	6	73687592	73697686	10094	1
P_CNVR1676	6	74887712	74930109	42397	1
P_CNVR1677	6	75583138	75604070	20932	1
P_CNVR1678	6	76046978	76067088	20110	1
P_CNVR1679	6	78062779	78108561	45782	1
P_CNVR1680	6	79121562	79133494	11932	1
P_CNVR1681	6	79423330	79547127	123797	4
P_CNVR1682	6	80725238	80761686	36448	1
P_CNVR1683	6	80817249	80832591	15342	1
P_CNVR1684	6	85536832	85630245	93413	20
P_CNVR1685	6	85830191	85861763	31572	1
P_CNVR1686	6	85874769	85896797	22028	1
P_CNVR1687	6	86301454	86305749	4295	1
P_CNVR1688	6	86782598	87010504	227906	10
P_CNVR1689	6	87325591	87357665	32074	1
P_CNVR1690	6	87796604	87828484	31880	2
P_CNVR1691	6	88058410	89416343	1357933	9
P_CNVR1692	6	90836312	90947830	111518	3
P_CNVR1693	6	91782513	91817803	35290	2
P_CNVR1694	6	92245260	92566694	321434	1
P_CNVR1695	6	93875601	93934597	58996	2
P_CNVR1696	6	94265869	94312696	46827	1
P_CNVR1697	6	94409890	94439270	29380	2
P_CNVR1698	6	94716580	94724121	7541	1
P_CNVR1699	6	94837055	94842797	5742	1
P_CNVR1700	6	94888432	94895206	6774	1
P_CNVR1701	6	95028011	95045953	17942	1
P_CNVR1702	6	95275331	95296074	20743	1
P_CNVR1703	6	95489057	95512565	23508	3
P_CNVR1704	6	95574650	95582431	7781	1
P_CNVR1705	6	96420285	96472765	52480	1
P_CNVR1706	6	97256188	97298679	42491	1
P_CNVR1707	6	98040062	98592458	552396	4
P_CNVR1708	6	99096869	99132711	35842	1
P_CNVR1709	6	103179817	103182084	2267	1
P_CNVR1710	6	104951445	104973214	21769	24
P_CNVR1711	6	105701731	105730556	28825	5
P_CNVR1712	6	111476238	111500457	24219	1
P_CNVR1713	6	115830532	115844691	14159	1
P_CNVR1714	6	116314998	116337543	22545	1
P_CNVR1715	6	118559831	118567128	7297	1
P_CNVR1716	6	119423570	119436054	12484	1
P_CNVR1717	6	120425068	120437893	12825	4
P_CNVR1718	6	124563889	124569917	6028	1
P_CNVR1719	6	124634230	124638516	4286	1
P_CNVR1720	6	126126298	126139955	13657	1
P_CNVR1721	6	126360001	126373565	13564	1
P_CNVR1722	6	126958205	126969577	11372	4
P_CNVR1723	6	127064526	127069613	5087	1
P_CNVR1724	6	127324857	127360641	35784	2
P_CNVR1725	6	130431070	130445533	14463	1
P_CNVR1726	6	131010092	131021316	11224	1
P_CNVR1727	6	131959927	131968244	8317	1
P_CNVR1728	6	133944351	133969849	25498	13
P_CNVR1729	6	134238374	134254339	15965	1
P_CNVR1730	6	135052282	135071442	19160	1
P_CNVR1731	6	135460058	135477344	17286	1
P_CNVR1732	6	139078982	139086462	7480	1
P_CNVR1733	6	140752380	140757191	4811	1
P_CNVR1734	6	142217795	142223734	5939	1
P_CNVR1735	6	143498372	143520575	22203	2
P_CNVR1736	6	146166357	146171474	5117	1
P_CNVR1737	6	146228081	146251038	22957	1
P_CNVR1738	6	148899365	148923090	23725	3
P_CNVR1739	6	154365618	154372023	6405	1
P_CNVR1740	6	157160406	157164124	3718	1
P_CNVR1741	6	157457951	157466541	8590	1
P_CNVR1742	6	157835376	157918753	83377	1
P_CNVR1743	6	158066793	158092617	25824	1
P_CNVR1744	6	158390781	158399041	8260	1
P_CNVR1745	6	158920232	158942348	22116	1
P_CNVR1746	6	159249123	159253508	4385	1
P_CNVR1747	6	160127893	160143738	15845	1
P_CNVR1748	6	161039421	161064505	25084	1
P_CNVR1749	6	161150865	161155519	4654	1
P_CNVR1750	6	163735034	163743034	8000	1
P_CNVR1751	6	163784313	163791869	7556	1
P_CNVR1752	6	164293442	164304638	11196	1
P_CNVR1753	6	164632552	164697320	64768	1
P_CNVR1754	6	164746241	164760860	14619	1
P_CNVR1755	6	165097756	165151988	54232	4
P_CNVR1756	6	166675539	166690549	15010	1
P_CNVR1757	6	166855099	166892633	37534	1
P_CNVR1758	6	167298636	167350424	51788	1
P_CNVR1759	6	167374836	167386286	11450	1
P_CNVR1760	6	168676767	168700881	24114	3
P_CNVR1761	7	421023	761649	340626	2
P_CNVR1762	7	885200	957837	72637	1
P_CNVR1763	7	1846836	1859486	12650	1
P_CNVR1764	7	1901293	1913859	12566	1
P_CNVR1765	7	2538890	2548693	9803	1
P_CNVR1766	7	2589061	2600811	11750	1
P_CNVR1767	7	2945780	2962414	16634	1
P_CNVR1768	7	3579678	3582343	2665	2
P_CNVR1769	7	3604143	3614845	10702	1
P_CNVR1770	7	4707545	4796643	89098	1
P_CNVR1771	7	5357273	5366440	9167	1
P_CNVR1772	7	6410528	6426999	16471	1
P_CNVR1773	7	6926620	6941778	15158	3
P_CNVR1774	7	7012038	7024393	12355	1
P_CNVR1775	7	7118873	7124834	5961	1
P_CNVR1776	7	7217053	7249806	32753	3
P_CNVR1777	7	7403126	7419693	16567	1
P_CNVR1778	7	8771860	8778744	6884	1
P_CNVR1779	7	10530281	10550427	20146	1
P_CNVR1780	7	10904463	10910350	5887	1
P_CNVR1781	7	11286317	11298781	12464	6
P_CNVR1782	7	12544431	12566794	22363	1
P_CNVR1783	7	13186840	13224133	37293	1
P_CNVR1784	7	15232546	15240164	7618	1
P_CNVR1785	7	15327601	15334347	6746	1
P_CNVR1786	7	16134887	16141216	6329	1
P_CNVR1787	7	19284551	19291406	6855	1
P_CNVR1788	7	19368522	19416842	48320	9
P_CNVR1789	7	19894915	19963169	68254	1
P_CNVR1790	7	21050101	21090285	40184	1
P_CNVR1791	7	21785324	21884221	98897	28
P_CNVR1792	7	22834701	22897211	62510	11
P_CNVR1793	7	23153002	23417802	264800	2
P_CNVR1794	7	23854161	24245088	390927	1
P_CNVR1795	7	24282903	24360824	77921	14
P_CNVR1796	7	24438546	24700133	261587	19
P_CNVR1797	7	24711853	24787811	75958	25
P_CNVR1798	7	24880800	24901729	20929	2
P_CNVR1799	7	25045410	25049757	4347	1
P_CNVR1800	7	25430033	25444454	14421	1
P_CNVR1801	7	27874444	27879149	4705	1
P_CNVR1802	7	29342034	29354341	12307	1
P_CNVR1803	7	29946420	29967406	20986	1
P_CNVR1804	7	30983957	30996330	12373	3
P_CNVR1805	7	32307197	32313312	6115	1
P_CNVR1806	7	32674458	32707402	32944	1
P_CNVR1807	7	33152102	33156215	4113	3
P_CNVR1808	7	33755642	33759713	4071	1
P_CNVR1809	7	34251152	34255377	4225	1
P_CNVR1810	7	34692653	34703284	10631	1
P_CNVR1811	7	35680535	35701303	20768	1
P_CNVR1812	7	36266208	36270951	4743	1
P_CNVR1813	7	36833557	36855878	22321	1
P_CNVR1814	7	38092334	38099802	7468	1
P_CNVR1815	7	38437867	38518433	80566	2
P_CNVR1816	7	38641399	38725689	84290	1
P_CNVR1817	7	39031810	39063753	31943	2
P_CNVR1818	7	40539971	40562925	22954	1
P_CNVR1819	7	40910853	40916487	5634	1
P_CNVR1820	7	41068982	41075104	6122	1
P_CNVR1821	7	41243723	41275794	32071	1
P_CNVR1822	7	44740644	44777731	37087	1
P_CNVR1823	7	45337652	45359245	21593	1
P_CNVR1824	7	48156788	48174054	17266	1
P_CNVR1825	7	49070113	49092374	22261	2
P_CNVR1826	7	49648078	49657209	9131	1
P_CNVR1827	7	49943947	49948661	4714	1
P_CNVR1828	7	51286780	51299471	12691	1
P_CNVR1829	7	52877941	52894510	16569	3
P_CNVR1830	7	53930464	53934736	4272	1
P_CNVR1831	7	54010637	54034320	23683	3
P_CNVR1832	7	56374090	56379471	5381	1
P_CNVR1833	7	57913397	57966535	53138	1
P_CNVR1834	7	58772138	58843670	71532	14
P_CNVR1835	7	61725296	61746293	20997	1
P_CNVR1836	7	64806477	64897446	90969	1
P_CNVR1837	7	67524342	67531424	7082	1
P_CNVR1838	7	69890246	69897348	7102	1
P_CNVR1839	7	70866130	70876894	10764	1
P_CNVR1840	7	71427785	71510075	82290	1
P_CNVR1841	7	72625212	72656589	31377	1
P_CNVR1842	7	73844329	73860255	15926	1
P_CNVR1843	7	74785971	74790988	5017	1
P_CNVR1844	7	75945914	76000645	54731	1
P_CNVR1845	7	76912560	76933900	21340	2
P_CNVR1846	7	77133163	77142260	9097	1
P_CNVR1847	7	77295110	77344396	49286	2
P_CNVR1848	7	77430871	77442191	11320	1
P_CNVR1849	7	78034699	78144758	110059	6
P_CNVR1850	7	78958602	78968444	9842	1
P_CNVR1851	7	78975855	78992503	16648	2
P_CNVR1852	7	79022239	79082819	60580	3
P_CNVR1853	7	79118172	79297297	179125	9
P_CNVR1854	7	79554276	79673317	119041	8
P_CNVR1855	7	79890672	79923057	32385	1
P_CNVR1856	7	82441345	82446198	4853	1
P_CNVR1857	7	83067661	83072623	4962	1
P_CNVR1858	7	83090047	83112844	22797	2
P_CNVR1859	7	83430809	83442432	11623	1
P_CNVR1860	7	85160351	85176285	15934	3
P_CNVR1861	7	86322237	86356831	34594	2
P_CNVR1862	7	86900857	86923556	22699	1
P_CNVR1863	7	87012334	87018466	6132	11
P_CNVR1864	7	90641761	90691972	50211	1
P_CNVR1865	7	92010731	92027770	17039	1
P_CNVR1866	7	92160602	92168993	8391	1
P_CNVR1867	7	92607566	92679039	71473	2
P_CNVR1868	7	93058169	93064713	6544	1
P_CNVR1869	7	93421524	93427855	6331	1
P_CNVR1870	7	93470539	93476978	6439	1
P_CNVR1871	7	93489153	93497138	7985	1
P_CNVR1872	7	94005381	94038743	33362	1
P_CNVR1873	7	94904542	94913736	9194	1
P_CNVR1874	7	95552220	95574632	22412	1
P_CNVR1875	7	95751782	95772734	20952	1
P_CNVR1876	7	97088014	97097592	9578	1
P_CNVR1877	7	100121821	100171552	49731	1
P_CNVR1878	7	100413698	100437267	23569	3
P_CNVR1879	7	100612613	100624090	11477	1
P_CNVR1880	7	101924288	101938327	14039	1
P_CNVR1881	7	104925609	104935747	10138	1
P_CNVR1882	7	104979655	104984098	4443	1
P_CNVR1883	7	105000084	105026052	25968	1
P_CNVR1884	7	105964182	105969649	5467	1
P_CNVR1885	7	110934765	110951744	16979	1
P_CNVR1886	7	111157890	111194872	36982	1
P_CNVR1887	7	111594041	111602467	8426	1
P_CNVR1888	7	111624930	111632930	8000	1
P_CNVR1889	7	111979552	112005381	25829	1
P_CNVR1890	7	112525094	112540180	15086	1
P_CNVR1891	7	112972952	113002015	29063	1
P_CNVR1892	7	114076039	114085738	9699	1
P_CNVR1893	7	114092244	114189715	97471	6
P_CNVR1894	7	114323901	114341760	17859	1
P_CNVR1895	7	114749005	114766048	17043	2
P_CNVR1896	7	114875650	114881366	5716	1
P_CNVR1897	7	115587546	115621460	33914	3
P_CNVR1898	7	115685322	115729770	44448	1
P_CNVR1899	7	115770157	115815074	44917	1
P_CNVR1900	7	115935983	115967456	31473	2
P_CNVR1901	7	116695750	116757051	61301	1
P_CNVR1902	7	116946980	116959916	12936	1
P_CNVR1903	7	120128804	120134529	5725	1
P_CNVR1904	7	121214113	121258294	44181	1
P_CNVR1905	7	121596449	121734168	137719	3
P_CNVR1906	8	828049	1044824	216775	2
P_CNVR1907	8	1195035	1236507	41472	2
P_CNVR1908	8	1263789	1269163	5374	1
P_CNVR1909	8	1475309	1487619	12310	2
P_CNVR1910	8	2067048	2111956	44908	10
P_CNVR1911	8	2277413	2300937	23524	7
P_CNVR1912	8	3522764	3534839	12075	1
P_CNVR1913	8	4532278	4540569	8291	1
P_CNVR1914	8	5270458	5277561	7103	1
P_CNVR1915	8	6904332	6973917	69585	1
P_CNVR1916	8	9802781	9807467	4686	1
P_CNVR1917	8	9876114	9879388	3274	1
P_CNVR1918	8	11025775	11037472	11697	1
P_CNVR1919	8	15600014	15614722	14708	1
P_CNVR1920	8	16387938	16403831	15893	12
P_CNVR1921	8	19571324	19588893	17569	1
P_CNVR1922	8	19654441	19662211	7770	1
P_CNVR1923	8	20371461	20386576	15115	1
P_CNVR1924	8	21318939	21330413	11474	1
P_CNVR1925	8	23928145	23932128	3983	1
P_CNVR1926	8	24995019	25023647	28628	1
P_CNVR1927	8	25421873	25478076	56203	1
P_CNVR1928	8	25577991	25592667	14676	1
P_CNVR1929	8	26026464	26062791	36327	1
P_CNVR1930	8	29568430	29631548	63118	1
P_CNVR1931	8	32138424	32147221	8797	1
P_CNVR1932	8	33956074	33964972	8898	1
P_CNVR1933	8	34173113	34179815	6702	3
P_CNVR1934	8	34473299	34618058	144759	67
P_CNVR1935	8	37769572	37781785	12213	1
P_CNVR1936	8	38033270	38036742	3472	1
P_CNVR1937	8	41213469	41790887	577418	292
P_CNVR1938	8	42229786	42298691	68905	1
P_CNVR1939	8	43987896	44027894	39998	1
P_CNVR1940	8	47397767	47453029	55262	1
P_CNVR1941	8	49071283	49102510	31227	1
P_CNVR1942	8	49647389	49660081	12692	1
P_CNVR1943	8	49708741	49752048	43307	1
P_CNVR1944	8	50339970	50368053	28083	1
P_CNVR1945	8	52748149	52781899	33750	1
P_CNVR1946	8	52825395	52832913	7518	1
P_CNVR1947	8	53484423	53568466	84043	1
P_CNVR1948	8	54380405	54571542	191137	2
P_CNVR1949	8	56304346	56322911	18565	1
P_CNVR1950	8	56678664	56705132	26468	1
P_CNVR1951	8	57007857	57012929	5072	1
P_CNVR1952	8	58837241	58841817	4576	1
P_CNVR1953	8	58937920	58990728	52808	1
P_CNVR1954	8	61591435	61622468	31033	1
P_CNVR1955	8	61756917	61761772	4855	1
P_CNVR1956	8	62004985	62038295	33310	3
P_CNVR1957	8	62166639	62179147	12508	1
P_CNVR1958	8	65213330	65222196	8866	1
P_CNVR1959	8	65694909	65745886	50977	1
P_CNVR1960	8	66194957	66399078	204121	11
P_CNVR1961	8	66937401	66945809	8408	3
P_CNVR1962	8	72000801	72086032	85231	1
P_CNVR1963	8	73728586	73743856	15270	2
P_CNVR1964	8	73986542	74019356	32814	7
P_CNVR1965	8	74172606	74177923	5317	1
P_CNVR1966	8	78217237	78225412	8175	1
P_CNVR1967	8	78802293	78826458	24165	1
P_CNVR1968	8	81626326	81638359	12033	1
P_CNVR1969	8	81755942	81765089	9147	1
P_CNVR1970	8	87206536	87216647	10111	1
P_CNVR1971	8	89649111	89658070	8959	1
P_CNVR1972	8	89811496	89855101	43605	1
P_CNVR1973	8	89878928	89898802	19874	1
P_CNVR1974	8	90729583	90774355	44772	3
P_CNVR1975	8	90973164	90985333	12169	2
P_CNVR1976	8	91165933	91174711	8778	1
P_CNVR1977	8	92502110	92510894	8784	1
P_CNVR1978	8	92594560	92621700	27140	1
P_CNVR1979	8	92745170	92752529	7359	1
P_CNVR1980	8	93211759	93241429	29670	1
P_CNVR1981	8	93668666	93725184	56518	6
P_CNVR1982	8	94154494	94188639	34145	1
P_CNVR1983	8	98536498	98543216	6718	1
P_CNVR1984	8	98819784	98829111	9327	1
P_CNVR1985	8	99066573	99079883	13310	1
P_CNVR1986	8	100049177	100058956	9779	1
P_CNVR1987	8	100530854	100534986	4132	1
P_CNVR1988	8	101913546	101922317	8771	1
P_CNVR1989	8	102483957	102488031	4074	1
P_CNVR1990	8	102676874	102727238	50364	2
P_CNVR1991	8	105708619	105733091	24472	1
P_CNVR1992	8	105977456	105999224	21768	2
P_CNVR1993	8	106921456	106939786	18330	1
P_CNVR1994	8	106953079	106968951	15872	1
P_CNVR1995	8	107656125	107661604	5479	1
P_CNVR1996	8	108206812	108232155	25343	1
P_CNVR1997	8	109042836	109047872	5036	1
P_CNVR1998	8	113986930	113999998	13068	1
[truncated: 1,096 more rows]

## Sheet: Table S2
Supplementary Table S2: List of segregating Copy Number Variations Regions (CNVR) identified in Gochu Asturcelta pig and used for enrichment analysis. For each CNVR the following information are given: the porcine chromosome (SSC) on which the region was identified, the position (in bp) for the start and end of the CNVR, the total length (in bp) of the region identified and both the number of ind…
SSC	Start (bp)	End (bp)	Length (bp)	N
1	1399310	1673282	273972	12
1	236324945	236655041	330096	13
1	253619711	253713771	94060	67
1	272634935	274170403	1535468	22
2	14967	1196109	1181142	39
2	2924921	3047387	122466	19
2	4385052	7462190	3077138	31
2	13693405	13875223	181818	27
2	21682918	21722941	40023	21
2	36414226	36431539	17313	11
2	76222109	77795967	1573858	24
2	105469151	105499833	30682	33
2	150443289	151697626	1254337	33
3	7641192	7802469	161277	19
3	39060528	41627181	2566653	31
3	94234615	94325954	91339	11
4	290703	1199592	908889	25
4	100393490	100677286	283796	38
4	114947881	114976221	28340	15
4	129408923	129627657	218734	58
5	202376	772312	569936	17
5	20179601	20561408	381807	119
6	511857	1697901	1186044	22
6	58627223	58769382	142159	45
6	62969664	64560953	1591289	28
6	64653085	65314791	661706	27
6	85385407	85630245	244838	20
6	86782598	87010504	227906	11
6	104951445	104973214	21769	24
7	21785324	21884221	98897	32
7	24711853	24787811	75958	27
7	58772138	58843670	71532	16
7	78975855	79317855	342000	16
8	75256	1044824	969568	26
8	2067048	2111956	44908	13
8	34473299	34618058	144759	79
8	41213469	41790887	577418	187
8	121923963	122045625	121662	37
9	1455696	1810925	355229	86
9	50859270	50886781	27511	25
9	51670140	51809364	139224	51
9	117360352	117560647	200295	146
9	138297419	138335772	38353	18
10	3599245	3716285	117040	64
10	68399227	68611122	211895	14
11	35728121	36043025	314904	16
11	56999849	57267023	267174	74
11	77586442	78262557	676115	19
11	78761493	79123998	362505	14
12	43981	1820895	1776914	20
12	17868740	18105488	236748	27
12	49036634	49208446	171812	64
13	13455449	13465983	10534	11
13	32573686	33134819	561133	24
13	160397102	160711338	314236	89
13	206696063	207281952	585889	17
13	208171307	208301194	129887	19
14	24526878	24557130	30252	14
14	40899183	40946529	47346	46
14	68414440	68520634	106194	39
14	106340752	106526893	186141	13
15	36419949	36437065	17116	46
15	127321137	127363363	42226	37
15	139323338	140407287	1083949	37
16	78889722	79611192	721470	12

## Sheet: Table S3
Supplementary Table S3: List of non-segregating Copy Number Variations Regions (CNVR) identified in Gochu Asturcelta pig and used for enrichment analysis. For each CNVR the following information are given: the porcine chromosome (SSC) on which the region was identified, the position (in bp) for the start and end of the CNVR, the total length (in bp) of the region identified and both the number of…
SSC	Start (bp)	End (bp)	Length (bp)	N
1	145775540	146041913	266373	15
1	209443521	209473724	30203	15
1	262560067	263042562	482495	19
1	263349125	263728695	379570	17
1	267873038	270056155	2183117	15
2	7696057	8297579	601522	10
2	8862251	9650093	787842	12
2	56401508	57110680	709172	11
2	66757143	67000305	243162	14
2	93837616	94792470	954854	35
2	105207585	105226417	18832	41
3	1111243	1955018	843775	11
3	3507314	4267353	760039	11
3	7959687	8119845	160158	12
3	32084131	32202336	118205	15
5	17792187	17797995	5808	11
6	3236022	4159111	923089	10
7	19368522	19416842	48320	10
7	22834701	22897211	62510	12
8	66194957	66424268	229311	12
10	3551858	3555913	4055	11
11	64724222	65033728	309506	13
12	52369085	53611805	1242720	13
13	207465437	208006039	540602	17
14	87348741	87386691	37950	13
14	133706360	134442588	736228	16
14	141538307	141675641	137334	24
15	16041785	16164744	122959	15
16	51283290	51905634	622344	10
17	58663095	58825382	162287	14
17	61183310	61501960	318650	12

## Sheet: Table S4
Supplementary Table S4: List of 1,018 candidate genes located in the 65 segregating CNV regions. Identifications of the genes and their transcripts (totalling 2,076 entries) , the porcine chromosome (SSC) on which the genes are located, the positions (in bp) for gene start and gene end, the gene names and their description retrieved from the Ensembl Genes 91 database are detailed.
Gene stable ID	Transcript stable ID	SSC	Gene start (bp)	Gene end (bp)	Gene name	Gene description	FC
ENSSSCG00000031703	ENSSSCT00000050017	1	1413935	1424271	DACT2	dishevelled binding antagonist of beta catenin 2 [Source:VGNC Symbol;Acc:VGNC:87148]
ENSSSCG00000004017	ENSSSCT00000027970	1	1507627	1521666	FRMD1	FERM domain containing 1 [Source:VGNC Symbol;Acc:VGNC:88236]
ENSSSCG00000004016	ENSSSCT00000095810	1	1527441	1550812	KIF25	Kinesin family member 25
ENSSSCG00000004016	ENSSSCT00000004441	1	1527441	1550812	KIF25	Kinesin family member 25
ENSSSCG00000004016	ENSSSCT00000104344	1	1527441	1550812	KIF25	Kinesin family member 25
ENSSSCG00000004018	ENSSSCT00000051253	1	1570272	1698694	AFDN	afadin, adherens junction formation factor [Source:VGNC Symbol;Acc:VGNC:97869]
ENSSSCG00000004018	ENSSSCT00000004443	1	1570272	1698694	AFDN	afadin, adherens junction formation factor [Source:VGNC Symbol;Acc:VGNC:97869]
ENSSSCG00000004018	ENSSSCT00000073335	1	1570272	1698694	AFDN	afadin, adherens junction formation factor [Source:VGNC Symbol;Acc:VGNC:97869]
ENSSSCG00000004018	ENSSSCT00000039396	1	1570272	1698694	AFDN	afadin, adherens junction formation factor [Source:VGNC Symbol;Acc:VGNC:97869]
ENSSSCG00000004018	ENSSSCT00000083946	1	1570272	1698694	AFDN	afadin, adherens junction formation factor [Source:VGNC Symbol;Acc:VGNC:97869]
ENSSSCG00000004018	ENSSSCT00000085884	1	1570272	1698694	AFDN	afadin, adherens junction formation factor [Source:VGNC Symbol;Acc:VGNC:97869]
ENSSSCG00000004018	ENSSSCT00000043070	1	1570272	1698694	AFDN	afadin, adherens junction formation factor [Source:VGNC Symbol;Acc:VGNC:97869]
ENSSSCG00000005309	ENSSSCT00000005847	1	236322897	236324981	FAM166B	family with sequence similarity 166 member B [Source:VGNC Symbol;Acc:VGNC:87922]
ENSSSCG00000005310	ENSSSCT00000005848	1	236341261	236345962	TESK1	testis associated actin remodelling kinase 1 [Source:VGNC Symbol;Acc:VGNC:93885]
ENSSSCG00000005311	ENSSSCT00000033090	1	236345903	236355702	CD72	CD72 molecule [Source:VGNC Symbol;Acc:VGNC:86427]
ENSSSCG00000005311	ENSSSCT00000005849	1	236345903	236355702	CD72	CD72 molecule [Source:VGNC Symbol;Acc:VGNC:86427]
ENSSSCG00000005311	ENSSSCT00000031998	1	236345903	236355702	CD72	CD72 molecule [Source:VGNC Symbol;Acc:VGNC:86427]
ENSSSCG00000005312	ENSSSCT00000064621	1	236371699	236373419	SIT1	signaling threshold regulating transmembrane adaptor 1 [Source:VGNC Symbol;Acc:VGNC:92891]
ENSSSCG00000005313	ENSSSCT00000005851	1	236380577	236383666	CCDC107	coiled-coil domain containing 107 [Source:VGNC Symbol;Acc:VGNC:86245]
ENSSSCG00000005314	ENSSSCT00000050068	1	236383925	236387667	ARHGEF39	Rho guanine nucleotide exchange factor 39 [Source:VGNC Symbol;Acc:VGNC:85500]
ENSSSCG00000005314	ENSSSCT00000005852	1	236383925	236387667	ARHGEF39	Rho guanine nucleotide exchange factor 39 [Source:VGNC Symbol;Acc:VGNC:85500]
ENSSSCG00000059309	ENSSSCT00000099841	1	236394306	236400822	CA9	carbonic anhydrase 9 [Source:HGNC Symbol;Acc:HGNC:1383]
ENSSSCG00000005316	ENSSSCT00000105946	1	236402251	236410905	TPM2	tropomyosin 2 [Source:VGNC Symbol;Acc:VGNC:94338]
ENSSSCG00000005316	ENSSSCT00000053274	1	236402251	236410905	TPM2	tropomyosin 2 [Source:VGNC Symbol;Acc:VGNC:94338]
ENSSSCG00000005316	ENSSSCT00000093335	1	236402251	236410905	TPM2	tropomyosin 2 [Source:VGNC Symbol;Acc:VGNC:94338]
ENSSSCG00000005316	ENSSSCT00000070282	1	236402251	236410905	TPM2	tropomyosin 2 [Source:VGNC Symbol;Acc:VGNC:94338]
ENSSSCG00000005316	ENSSSCT00000056326	1	236402251	236410905	TPM2	tropomyosin 2 [Source:VGNC Symbol;Acc:VGNC:94338]
ENSSSCG00000005316	ENSSSCT00000058312	1	236402251	236410905	TPM2	tropomyosin 2 [Source:VGNC Symbol;Acc:VGNC:94338]
ENSSSCG00000005316	ENSSSCT00000005854	1	236402251	236410905	TPM2	tropomyosin 2 [Source:VGNC Symbol;Acc:VGNC:94338]
ENSSSCG00000005317	ENSSSCT00000051171	1	236416044	236450922	TLN1	talin 1 [Source:VGNC Symbol;Acc:VGNC:94020]
ENSSSCG00000005318	ENSSSCT00000005857	1	236450573	236456375	CREB3	cAMP responsive element binding protein 3 [Source:VGNC Symbol;Acc:VGNC:86979]
ENSSSCG00000005318	ENSSSCT00000042684	1	236450573	236456375	CREB3	cAMP responsive element binding protein 3 [Source:VGNC Symbol;Acc:VGNC:86979]
ENSSSCG00000005319	ENSSSCT00000005858	1	236455240	236468210	GBA2	glucosylceramidase beta 2 [Source:VGNC Symbol;Acc:VGNC:88373]
ENSSSCG00000005320	ENSSSCT00000005859	1	236468320	236477683	RGP1	RGP1 homolog, RAB6A GEF complex partner 1 [Source:VGNC Symbol;Acc:VGNC:92257]
ENSSSCG00000038905	ENSSSCT00000048421	1	236472424	236473862	MSMP	microseminoprotein, prostate associated [Source:VGNC Symbol;Acc:VGNC:90425]
ENSSSCG00000005322	ENSSSCT00000039546	1	236508998	236529128	NPR2	natriuretic peptide receptor 2 [Source:VGNC Symbol;Acc:VGNC:90857]
ENSSSCG00000025842	ENSSSCT00000042735	1	236529269	236534734	SPAG8	sperm associated antigen 8 [Source:VGNC Symbol;Acc:VGNC:93373]
ENSSSCG00000025842	ENSSSCT00000100991	1	236529269	236534734	SPAG8	sperm associated antigen 8 [Source:VGNC Symbol;Acc:VGNC:93373]
ENSSSCG00000025842	ENSSSCT00000026395	1	236529269	236534734	SPAG8	sperm associated antigen 8 [Source:VGNC Symbol;Acc:VGNC:93373]
ENSSSCG00000005324	ENSSSCT00000005863	1	236539262	236547959	FAM221B	family with sequence similarity 221 member B [Source:VGNC Symbol;Acc:VGNC:87958]
ENSSSCG00000005325	ENSSSCT00000086441	1	236551434	236584376	TMEM8B	transmembrane protein 8B [Source:HGNC Symbol;Acc:HGNC:21427]
ENSSSCG00000005325	ENSSSCT00000005864	1	236551434	236584376	TMEM8B	transmembrane protein 8B [Source:HGNC Symbol;Acc:HGNC:21427]
ENSSSCG00000005325	ENSSSCT00000063248	1	236551434	236584376	TMEM8B	transmembrane protein 8B [Source:HGNC Symbol;Acc:HGNC:21427]
ENSSSCG00000005325	ENSSSCT00000042484	1	236551434	236584376	TMEM8B	transmembrane protein 8B [Source:HGNC Symbol;Acc:HGNC:21427]
ENSSSCG00000005326	ENSSSCT00000005865	1	236586268	236587251	LOC100152003	olfactory receptor 2S2-like
ENSSSCG00000052495	ENSSSCT00000088425	1	236596319	236597257	LOC100157239	olfactory receptor 13J1-like
ENSSSCG00000053440	ENSSSCT00000097851	1	236605724	236606662	LOC110257045	olfactory receptor 13J1-like
ENSSSCG00000052133	ENSSSCT00000100330	1	236615151	236616089	LOC110257046	olfactory receptor 13J1-like
ENSSSCG00000059200	ENSSSCT00000100964	1	236624576	236625514	LOC110257048	olfactory receptor 13J1-like
ENSSSCG00000054674	ENSSSCT00000068649	1	236633783	236634721	LOC100518591	olfactory receptor 13J1-like
ENSSSCG00000005474	ENSSSCT00000006020	1	253638015	253642866	SAL1
ENSSSCG00000047560	ENSSSCT00000091285	1	253666591	253695401	ZNF883	zinc finger protein 883 [Source:HGNC Symbol;Acc:HGNC:27271]
ENSSSCG00000022250	ENSSSCT00000024407	1	272625712	272636346	SPACA9	sperm acrosome associated 9 [Source:VGNC Symbol;Acc:VGNC:93370]
ENSSSCG00000046003	ENSSSCT00000006306	1	272636532	272685951	TSC1	TSC complex subunit 1 [Source:VGNC Symbol;Acc:VGNC:109544]
ENSSSCG00000046003	ENSSSCT00000088578	1	272636532	272685951	TSC1	TSC complex subunit 1 [Source:VGNC Symbol;Acc:VGNC:109544]
ENSSSCG00000046003	ENSSSCT00000086196	1	272636532	272685951	TSC1	TSC complex subunit 1 [Source:VGNC Symbol;Acc:VGNC:109544]
ENSSSCG00000046003	ENSSSCT00000104238	1	272636532	272685951	TSC1	TSC complex subunit 1 [Source:VGNC Symbol;Acc:VGNC:109544]
ENSSSCG00000046003	ENSSSCT00000077040	1	272636532	272685951	TSC1	TSC complex subunit 1 [Source:VGNC Symbol;Acc:VGNC:109544]
ENSSSCG00000005737	ENSSSCT00000084120	1	272702184	272715539	GFI1B	growth factor independent 1B transcriptional repressor [Source:VGNC Symbol;Acc:VGNC:88421]
ENSSSCG00000005737	ENSSSCT00000076747	1	272702184	272715539	GFI1B	growth factor independent 1B transcriptional repressor [Source:VGNC Symbol;Acc:VGNC:88421]
ENSSSCG00000005737	ENSSSCT00000006308	1	272702184	272715539	GFI1B	growth factor independent 1B transcriptional repressor [Source:VGNC Symbol;Acc:VGNC:88421]
ENSSSCG00000032110	ENSSSCT00000041895	1	272743612	272760051	GTF3C5	general transcription factor IIIC subunit 5 [Source:VGNC Symbol;Acc:VGNC:103103]
ENSSSCG00000028671	ENSSSCT00000064114	1	272763003	272770255	CEL	carboxyl ester lipase [Source:VGNC Symbol;Acc:VGNC:86536]
ENSSSCG00000028671	ENSSSCT00000023705	1	272763003	272770255	CEL	carboxyl ester lipase [Source:VGNC Symbol;Acc:VGNC:86536]
ENSSSCG00000005738	ENSSSCT00000060366	1	272776846	272824184	RALGDS	ral guanine nucleotide dissociation stimulator [Source:HGNC Symbol;Acc:HGNC:9842]
ENSSSCG00000005738	ENSSSCT00000063665	1	272776846	272824184	RALGDS	ral guanine nucleotide dissociation stimulator [Source:HGNC Symbol;Acc:HGNC:9842]
ENSSSCG00000005738	ENSSSCT00000042593	1	272776846	272824184	RALGDS	ral guanine nucleotide dissociation stimulator [Source:HGNC Symbol;Acc:HGNC:9842]
ENSSSCG00000031532	ENSSSCT00000060204	1	272827934	272836449	GBGT1	globoside alpha-1,3-N-acetylgalactosaminyltransferase 1 [Source:VGNC Symbol;Acc:VGNC:103095]
ENSSSCG00000031532	ENSSSCT00000049624	1	272827934	272836449	GBGT1	globoside alpha-1,3-N-acetylgalactosaminyltransferase 1 [Source:VGNC Symbol;Acc:VGNC:103095]
ENSSSCG00000031532	ENSSSCT00000051681	1	272827934	272836449	GBGT1	globoside alpha-1,3-N-acetylgalactosaminyltransferase 1 [Source:VGNC Symbol;Acc:VGNC:103095]
ENSSSCG00000043049	ENSSSCT00000081842	1	272860959	272863509
ENSSSCG00000035964	ENSSSCT00000078640	1	272886925	272890537	OBP2B	odorant binding protein 2B
ENSSSCG00000035964	ENSSSCT00000061957	1	272886925	272890537	OBP2B	odorant binding protein 2B
ENSSSCG00000032106	ENSSSCT00000045365	1	272949247	272955197	SURF6	surfeit 6 [Source:VGNC Symbol;Acc:VGNC:93632]
ENSSSCG00000031941	ENSSSCT00000105966	1	272955473	272961596	MED22	mediator complex subunit 22 [Source:VGNC Symbol;Acc:VGNC:90113]
ENSSSCG00000031941	ENSSSCT00000060461	1	272955473	272961596	MED22	mediator complex subunit 22 [Source:VGNC Symbol;Acc:VGNC:90113]
ENSSSCG00000035904	ENSSSCT00000044885	1	272959831	272965634	RPL7A	ribosomal protein L7a [Source:VGNC Symbol;Acc:VGNC:92429]
ENSSSCG00000043356	ENSSSCT00000079825	1	272965207	272965598
ENSSSCG00000035727	ENSSSCT00000042555	1	272965643	272970483	SURF1	SURF1 cytochrome c oxidase assembly factor [Source:VGNC Symbol;Acc:VGNC:93629]
ENSSSCG00000038459	ENSSSCT00000044498	1	272970548	272975293	SURF2	surfeit 2 [Source:VGNC Symbol;Acc:VGNC:93630]
ENSSSCG00000040710	ENSSSCT00000081668	1	272975160	272988688	SURF4	surfeit 4 [Source:VGNC Symbol;Acc:VGNC:93631]
ENSSSCG00000040710	ENSSSCT00000087243	1	272975160	272988688	SURF4	surfeit 4 [Source:VGNC Symbol;Acc:VGNC:93631]
ENSSSCG00000040710	ENSSSCT00000045824	1	272975160	272988688	SURF4	surfeit 4 [Source:VGNC Symbol;Acc:VGNC:93631]
ENSSSCG00000040710	ENSSSCT00000063555	1	272975160	272988688	SURF4	surfeit 4 [Source:VGNC Symbol;Acc:VGNC:93631]
ENSSSCG00000031407	ENSSSCT00000050026	1	272995842	273011443	STKLD1	serine/threonine kinase like domain containing 1 [Source:VGNC Symbol;Acc:VGNC:93559]
ENSSSCG00000023173	ENSSSCT00000028732	1	273011734	273021938	REXO4	REX4 homolog, 3'-5' exonuclease [Source:VGNC Symbol;Acc:VGNC:92229]
ENSSSCG00000021241	ENSSSCT00000068289	1	273024009	273056039	ADAMTS13	ADAM metallopeptidase with thrombospondin type 1 motif 13 [Source:VGNC Symbol;Acc:VGNC:85075]
ENSSSCG00000021241	ENSSSCT00000022734	1	273024009	273056039	ADAMTS13	ADAM metallopeptidase with thrombospondin type 1 motif 13 [Source:VGNC Symbol;Acc:VGNC:85075]
ENSSSCG00000040709	ENSSSCT00000075529	1	273056532	273066914	CACFD1	calcium channel flower domain containing 1 [Source:VGNC Symbol;Acc:VGNC:86115]
ENSSSCG00000040709	ENSSSCT00000062101	1	273056532	273066914	CACFD1	calcium channel flower domain containing 1 [Source:VGNC Symbol;Acc:VGNC:86115]
ENSSSCG00000040709	ENSSSCT00000067253	1	273056532	273066914	CACFD1	calcium channel flower domain containing 1 [Source:VGNC Symbol;Acc:VGNC:86115]
ENSSSCG00000024166	ENSSSCT00000053177	1	273063270	273075391	SLC2A6	solute carrier family 2 member 6 [Source:VGNC Symbol;Acc:VGNC:93051]
ENSSSCG00000024166	ENSSSCT00000025107	1	273063270	273075391	SLC2A6	solute carrier family 2 member 6 [Source:VGNC Symbol;Acc:VGNC:93051]
ENSSSCG00000024166	ENSSSCT00000074141	1	273063270	273075391	SLC2A6	solute carrier family 2 member 6 [Source:VGNC Symbol;Acc:VGNC:93051]
ENSSSCG00000022891	ENSSSCT00000030986	1	273101678	273111727	MYMK	myomaker, myoblast fusion factor [Source:VGNC Symbol;Acc:VGNC:103130]
ENSSSCG00000026425	ENSSSCT00000028900	1	273119904	273155409	ADAMTSL2	ADAMTS like 2 [Source:VGNC Symbol;Acc:VGNC:85091]
ENSSSCG00000026442	ENSSSCT00000028176	1	273156751	273186756	FAM163B	family with sequence similarity 163 member B [Source:VGNC Symbol;Acc:VGNC:87920]
ENSSSCG00000005742	ENSSSCT00000006313	1	273204175	273225552	DBH	dopamine beta-hydroxylase [Source:VGNC Symbol;Acc:VGNC:87163]
ENSSSCG00000005740	ENSSSCT00000044173	1	273230375	273294621	SARDH	sarcosine dehydrogenase [Source:VGNC Symbol;Acc:VGNC:92581]
ENSSSCG00000005740	ENSSSCT00000062747	1	273230375	273294621	SARDH	sarcosine dehydrogenase [Source:VGNC Symbol;Acc:VGNC:92581]
ENSSSCG00000005743	ENSSSCT00000044450	1	273303144	273476207	VAV2	vav guanine nucleotide exchange factor 2 [Source:VGNC Symbol;Acc:VGNC:94808]	FC9
ENSSSCG00000005743	ENSSSCT00000072520	1	273303144	273476207	VAV2	vav guanine nucleotide exchange factor 2 [Source:VGNC Symbol;Acc:VGNC:94808]	FC9
ENSSSCG00000005743	ENSSSCT00000006315	1	273303144	273476207	VAV2	vav guanine nucleotide exchange factor 2 [Source:VGNC Symbol;Acc:VGNC:94808]	FC9
ENSSSCG00000055491	ENSSSCT00000103083	1	273499569	273499823	BRD3OS	BRD3 opposite strand [Source:HGNC Symbol;Acc:HGNC:24742]
ENSSSCG00000005749	ENSSSCT00000006321	1	273502320	273534361	BRD3	bromodomain containing 3 [Source:HGNC Symbol;Acc:HGNC:1104]
ENSSSCG00000005749	ENSSSCT00000042641	1	273502320	273534361	BRD3	bromodomain containing 3 [Source:HGNC Symbol;Acc:HGNC:1104]
ENSSSCG00000024912	ENSSSCT00000081371	1	273560283	273578063	WDR5	WD repeat domain 5 [Source:VGNC Symbol;Acc:VGNC:98412]
ENSSSCG00000024912	ENSSSCT00000058835	1	273560283	273578063	WDR5	WD repeat domain 5 [Source:VGNC Symbol;Acc:VGNC:98412]
ENSSSCG00000024912	ENSSSCT00000023586	1	273560283	273578063	WDR5	WD repeat domain 5 [Source:VGNC Symbol;Acc:VGNC:98412]
ENSSSCG00000038220	ENSSSCT00000052285	1	273705505	273797620	RXRA	retinoid X receptor alpha [Source:VGNC Symbol;Acc:VGNC:92528]
ENSSSCG00000038220	ENSSSCT00000057575	1	273705505	273797620	RXRA	retinoid X receptor alpha [Source:VGNC Symbol;Acc:VGNC:92528]
ENSSSCG00000038220	ENSSSCT00000037388	1	273705505	273797620	RXRA	retinoid X receptor alpha [Source:VGNC Symbol;Acc:VGNC:92528]
ENSSSCG00000038220	ENSSSCT00000036293	1	273705505	273797620	RXRA	retinoid X receptor alpha [Source:VGNC Symbol;Acc:VGNC:92528]
ENSSSCG00000005751	ENSSSCT00000006323	1	273971971	274085111	COL5A1	collagen type V alpha 1 chain [Source:VGNC Symbol;Acc:VGNC:86877]
ENSSSCG00000023333	ENSSSCT00000050181	1	274103877	274111970	FCN2	ficolin 2 [Source:HGNC Symbol;Acc:HGNC:3624]
ENSSSCG00000023333	ENSSSCT00000027887	1	274103877	274111970	FCN2	ficolin 2 [Source:HGNC Symbol;Acc:HGNC:3624]
ENSSSCG00000023333	ENSSSCT00000092213	1	274103877	274111970	FCN2	ficolin 2 [Source:HGNC Symbol;Acc:HGNC:3624]
ENSSSCG00000023333	ENSSSCT00000032543	1	274103877	274111970	FCN2	ficolin 2 [Source:HGNC Symbol;Acc:HGNC:3624]
ENSSSCG00000029414	ENSSSCT00000084827	1	274125666	274132944	FCN1	ficolin (collagen/fibrinogen domain containing) 1
ENSSSCG00000029414	ENSSSCT00000086207	1	274125666	274132944	FCN1	ficolin (collagen/fibrinogen domain containing) 1
ENSSSCG00000029414	ENSSSCT00000058467	1	274125666	274132944	FCN1	ficolin (collagen/fibrinogen domain containing) 1
ENSSSCG00000029414	ENSSSCT00000060706	1	274125666	274132944	FCN1	ficolin (collagen/fibrinogen domain containing) 1
ENSSSCG00000014554	ENSSSCT00000015904	2	19225	20714	SCGB1C1	secretoglobin family 1C member 1
ENSSSCG00000014555	ENSSSCT00000070255	2	21683	25149	ODF3	outer dense fiber of sperm tails 3 [Source:VGNC Symbol;Acc:VGNC:91019]
ENSSSCG00000014555	ENSSSCT00000015905	2	21683	25149	ODF3	outer dense fiber of sperm tails 3 [Source:VGNC Symbol;Acc:VGNC:91019]
ENSSSCG00000014556	ENSSSCT00000049566	2	26478	30574	BET1L	Bet1 golgi vesicular membrane trafficking protein like [Source:VGNC Symbol;Acc:VGNC:85808]
ENSSSCG00000014556	ENSSSCT00000092427	2	26478	30574	BET1L	Bet1 golgi vesicular membrane trafficking protein like [Source:VGNC Symbol;Acc:VGNC:85808]
ENSSSCG00000014557	ENSSSCT00000015907	2	32215	39360	RIC8A	RIC8 guanine nucleotide exchange factor A [Source:VGNC Symbol;Acc:VGNC:92301]
ENSSSCG00000014558	ENSSSCT00000090597	2	38464	55101	SIRT3	sirtuin 3 [Source:VGNC Symbol;Acc:VGNC:92886]
ENSSSCG00000014558	ENSSSCT00000081934	2	38464	55101	SIRT3	sirtuin 3 [Source:VGNC Symbol;Acc:VGNC:92886]
ENSSSCG00000014558	ENSSSCT00000067030	2	38464	55101	SIRT3	sirtuin 3 [Source:VGNC Symbol;Acc:VGNC:92886]
ENSSSCG00000014558	ENSSSCT00000015908	2	38464	55101	SIRT3	sirtuin 3 [Source:VGNC Symbol;Acc:VGNC:92886]
ENSSSCG00000014558	ENSSSCT00000075602	2	38464	55101	SIRT3	sirtuin 3 [Source:VGNC Symbol;Acc:VGNC:92886]
ENSSSCG00000014559	ENSSSCT00000069701	2	55108	74829	PSMD13	proteasome 26S subunit, non-ATPase 13 [Source:VGNC Symbol;Acc:VGNC:91921]
ENSSSCG00000014559	ENSSSCT00000049587	2	55108	74829	PSMD13	proteasome 26S subunit, non-ATPase 13 [Source:VGNC Symbol;Acc:VGNC:91921]
ENSSSCG00000014559	ENSSSCT00000015909	2	55108	74829	PSMD13	proteasome 26S subunit, non-ATPase 13 [Source:VGNC Symbol;Acc:VGNC:91921]
ENSSSCG00000014559	ENSSSCT00000077832	2	55108	74829	PSMD13	proteasome 26S subunit, non-ATPase 13 [Source:VGNC Symbol;Acc:VGNC:91921]
ENSSSCG00000014559	ENSSSCT00000070640	2	55108	74829	PSMD13	proteasome 26S subunit, non-ATPase 13 [Source:VGNC Symbol;Acc:VGNC:91921]
ENSSSCG00000014559	ENSSSCT00000105247	2	55108	74829	PSMD13	proteasome 26S subunit, non-ATPase 13 [Source:VGNC Symbol;Acc:VGNC:91921]
ENSSSCG00000014559	ENSSSCT00000069503	2	55108	74829	PSMD13	proteasome 26S subunit, non-ATPase 13 [Source:VGNC Symbol;Acc:VGNC:91921]
ENSSSCG00000061991	ENSSSCT00000095974	2	69200	70732	COX8H
ENSSSCG00000014561	ENSSSCT00000015911	2	90027	97439	NLRP6	NLR family pyrin domain containing 6 [Source:VGNC Symbol;Acc:VGNC:90786]
ENSSSCG00000014561	ENSSSCT00000067488	2	90027	97439	NLRP6	NLR family pyrin domain containing 6 [Source:VGNC Symbol;Acc:VGNC:90786]
ENSSSCG00000014561	ENSSSCT00000048456	2	90027	97439	NLRP6	NLR family pyrin domain containing 6 [Source:VGNC Symbol;Acc:VGNC:90786]
ENSSSCG00000014561	ENSSSCT00000040835	2	90027	97439	NLRP6	NLR family pyrin domain containing 6 [Source:VGNC Symbol;Acc:VGNC:90786]
ENSSSCG00000025023	ENSSSCT00000015912	2	99271	106991	PGGHG	protein-glucosylgalactosylhydroxylysine glucosidase [Source:VGNC Symbol;Acc:VGNC:91349]
ENSSSCG00000025023	ENSSSCT00000105242	2	99271	106991	PGGHG	protein-glucosylgalactosylhydroxylysine glucosidase [Source:VGNC Symbol;Acc:VGNC:91349]
ENSSSCG00000040278	ENSSSCT00000053931	2	107042	108460	IFITM5	interferon induced transmembrane protein 5 [Source:VGNC Symbol;Acc:VGNC:89036]
ENSSSCG00000060622	ENSSSCT00000088127	2	124097	125493	IFITM1	interferon-induced transmembrane protein 1
ENSSSCG00000060622	ENSSSCT00000035772	2	124097	125493	IFITM1	interferon-induced transmembrane protein 1
ENSSSCG00000038912	ENSSSCT00000080728	2	127152	129801	IFITM3	Interferon-induced transmembrane protein 3	FC2
ENSSSCG00000032436	ENSSSCT00000082936	2	133955	135912			FC2
ENSSSCG00000014565	ENSSSCT00000015915	2	152485	154724	LOC100519082	interferon-induced transmembrane protein 1	FC2
ENSSSCG00000032591	ENSSSCT00000053113	2	156366	159320			FC2
ENSSSCG00000032591	ENSSSCT00000038403	2	156366	159320			FC2
ENSSSCG00000032591	ENSSSCT00000055602	2	156366	159320			FC2
ENSSSCG00000032591	ENSSSCT00000026880	2	156366	159320			FC2
ENSSSCG00000032591	ENSSSCT00000015914	2	156366	159320			FC2
ENSSSCG00000033780	ENSSSCT00000096717	2	192997	204875	B4GALNT4	beta-1,4-N-acetyl-galactosaminyltransferase 4 [Source:VGNC Symbol;Acc:VGNC:85732]
ENSSSCG00000033780	ENSSSCT00000104309	2	192997	204875	B4GALNT4	beta-1,4-N-acetyl-galactosaminyltransferase 4 [Source:VGNC Symbol;Acc:VGNC:85732]
ENSSSCG00000033780	ENSSSCT00000095395	2	192997	204875	B4GALNT4	beta-1,4-N-acetyl-galactosaminyltransferase 4 [Source:VGNC Symbol;Acc:VGNC:85732]
ENSSSCG00000033780	ENSSSCT00000045389	2	192997	204875	B4GALNT4	beta-1,4-N-acetyl-galactosaminyltransferase 4 [Source:VGNC Symbol;Acc:VGNC:85732]
ENSSSCG00000033780	ENSSSCT00000089998	2	192997	204875	B4GALNT4	beta-1,4-N-acetyl-galactosaminyltransferase 4 [Source:VGNC Symbol;Acc:VGNC:85732]
ENSSSCG00000051760	ENSSSCT00000068620	2	207496	211228
ENSSSCG00000027302	ENSSSCT00000088981	2	214170	223511	PKP3	plakophilin 3 [Source:VGNC Symbol;Acc:VGNC:91487]
ENSSSCG00000027302	ENSSSCT00000024904	2	214170	223511	PKP3	plakophilin 3 [Source:VGNC Symbol;Acc:VGNC:91487]
ENSSSCG00000027302	ENSSSCT00000051706	2	214170	223511	PKP3	plakophilin 3 [Source:VGNC Symbol;Acc:VGNC:91487]
ENSSSCG00000027302	ENSSSCT00000083891	2	214170	223511	PKP3	plakophilin 3 [Source:VGNC Symbol;Acc:VGNC:91487]
ENSSSCG00000024389	ENSSSCT00000098052	2	223520	230741	SIGIRR	single Ig and TIR domain containing [Source:VGNC Symbol;Acc:VGNC:92870]
ENSSSCG00000024389	ENSSSCT00000025225	2	223520	230741	SIGIRR	single Ig and TIR domain containing [Source:VGNC Symbol;Acc:VGNC:92870]
ENSSSCG00000024569	ENSSSCT00000032197	2	232194	250935	ANO9	anoctamin 9 [Source:VGNC Symbol;Acc:VGNC:85361]
ENSSSCG00000024569	ENSSSCT00000041910	2	232194	250935	ANO9	anoctamin 9 [Source:VGNC Symbol;Acc:VGNC:85361]
ENSSSCG00000024569	ENSSSCT00000058801	2	232194	250935	ANO9	anoctamin 9 [Source:VGNC Symbol;Acc:VGNC:85361]
ENSSSCG00000037427	ENSSSCT00000043625	2	256895	280797	PTDSS2	phosphatidylserine synthase 2 [Source:VGNC Symbol;Acc:VGNC:91946]
ENSSSCG00000032010	ENSSSCT00000050697	2	281928	290079	RNH1	ribonuclease/angiogenin inhibitor 1 [Source:VGNC Symbol;Acc:VGNC:100852]
ENSSSCG00000032010	ENSSSCT00000042157	2	281928	290079	RNH1	ribonuclease/angiogenin inhibitor 1 [Source:VGNC Symbol;Acc:VGNC:100852]
ENSSSCG00000031513	ENSSSCT00000077160	2	299660	302501	HRAS	HRas proto-onco, GTPase [Source:VGNC Symbol;Acc:VGNC:88970]
ENSSSCG00000031513	ENSSSCT00000067202	2	299660	302501	HRAS	HRas proto-onco, GTPase [Source:VGNC Symbol;Acc:VGNC:88970]
ENSSSCG00000031513	ENSSSCT00000037965	2	299660	302501	HRAS	HRas proto-onco, GTPase [Source:VGNC Symbol;Acc:VGNC:88970]
ENSSSCG00000027045	ENSSSCT00000052417	2	304430	323699	LRRC56	leucine rich repeat containing 56 [Source:VGNC Symbol;Acc:VGNC:89851]
ENSSSCG00000030137	ENSSSCT00000100562	2	323647	329660	LMNTD2	lamin tail domain containing 2 [Source:VGNC Symbol;Acc:VGNC:89763]
ENSSSCG00000030137	ENSSSCT00000054138	2	323647	329660	LMNTD2	lamin tail domain containing 2 [Source:VGNC Symbol;Acc:VGNC:89763]
ENSSSCG00000012854	ENSSSCT00000014050	2	329851	332520	RASSF7	Ras association domain family member 7 [Source:VGNC Symbol;Acc:VGNC:92127]
ENSSSCG00000012854	ENSSSCT00000064340	2	329851	332520	RASSF7	Ras association domain family member 7 [Source:VGNC Symbol;Acc:VGNC:92127]
ENSSSCG00000029723	ENSSSCT00000094080	2	340528	371692	PHRF1	PHD and ring finger domains 1 [Source:VGNC Symbol;Acc:VGNC:91403]
ENSSSCG00000029723	ENSSSCT00000097972	2	340528	371692	PHRF1	PHD and ring finger domains 1 [Source:VGNC Symbol;Acc:VGNC:91403]
ENSSSCG00000029723	ENSSSCT00000024857	2	340528	371692	PHRF1	PHD and ring finger domains 1 [Source:VGNC Symbol;Acc:VGNC:91403]
ENSSSCG00000012853	ENSSSCT00000014049	2	372238	375378	IRF7	interferon regulatory factor 7 [Source:VGNC Symbol;Acc:VGNC:89210]
ENSSSCG00000012853	ENSSSCT00000035232	2	372238	375378	IRF7	interferon regulatory factor 7 [Source:VGNC Symbol;Acc:VGNC:89210]
ENSSSCG00000012852	ENSSSCT00000067487	2	375726	382719	CDHR5	cadherin related family member 5 [Source:VGNC Symbol;Acc:VGNC:86492]
ENSSSCG00000012852	ENSSSCT00000095748	2	375726	382719	CDHR5	cadherin related family member 5 [Source:VGNC Symbol;Acc:VGNC:86492]
ENSSSCG00000012852	ENSSSCT00000014048	2	375726	382719	CDHR5	cadherin related family member 5 [Source:VGNC Symbol;Acc:VGNC:86492]
ENSSSCG00000012852	ENSSSCT00000057986	2	375726	382719	CDHR5	cadherin related family member 5 [Source:VGNC Symbol;Acc:VGNC:86492]
ENSSSCG00000040951	ENSSSCT00000071792	2	383799	384841	SCT	secretin [Source:VGNC Symbol;Acc:VGNC:98304]
ENSSSCG00000040951	ENSSSCT00000055951	2	383799	384841	SCT	secretin [Source:VGNC Symbol;Acc:VGNC:98304]
ENSSSCG00000012851	ENSSSCT00000014046	2	398766	402433	DRD4	dopamine receptor D4 [Source:VGNC Symbol;Acc:VGNC:87446]
ENSSSCG00000012850	ENSSSCT00000014045	2	404533	427542	DEAF1	DEAF1 transcription factor [Source:VGNC Symbol;Acc:VGNC:87235]	FC8
ENSSSCG00000044406	ENSSSCT00000098832	2	428303	433528	TMEM80	transmembrane protein 80 [Source:HGNC Symbol;Acc:HGNC:27453]
ENSSSCG00000044406	ENSSSCT00000088968	2	428303	433528	TMEM80	transmembrane protein 80 [Source:HGNC Symbol;Acc:HGNC:27453]
ENSSSCG00000044406	ENSSSCT00000090567	2	428303	433528	TMEM80	transmembrane protein 80 [Source:HGNC Symbol;Acc:HGNC:27453]
ENSSSCG00000012848	ENSSSCT00000054882	2	433649	452630	EPS8L2	EPS8 like 2 [Source:VGNC Symbol;Acc:VGNC:87751]
ENSSSCG00000012848	ENSSSCT00000014043	2	433649	452630	EPS8L2	EPS8 like 2 [Source:VGNC Symbol;Acc:VGNC:87751]
ENSSSCG00000012848	ENSSSCT00000063658	2	433649	452630	EPS8L2	EPS8 like 2 [Source:VGNC Symbol;Acc:VGNC:87751]
ENSSSCG00000012848	ENSSSCT00000067073	2	433649	452630	EPS8L2	EPS8 like 2 [Source:VGNC Symbol;Acc:VGNC:87751]
ENSSSCG00000012848	ENSSSCT00000090959	2	433649	452630	EPS8L2	EPS8 like 2 [Source:VGNC Symbol;Acc:VGNC:87751]
ENSSSCG00000012847	ENSSSCT00000048028	2	464728	472835	TALDO1	transaldolase 1 [Source:VGNC Symbol;Acc:VGNC:100870]
ENSSSCG00000012847	ENSSSCT00000014042	2	464728	472835	TALDO1	transaldolase 1 [Source:VGNC Symbol;Acc:VGNC:100870]
ENSSSCG00000012846	ENSSSCT00000014041	2	474296	480736	GATD1	glutamine amidotransferase class 1 domain containing 1 [Source:VGNC Symbol;Acc:VGNC:88371]
ENSSSCG00000012845	ENSSSCT00000014040	2	487821	490699	CEND1	cell cycle exit and neuronal differentiation 1 [Source:VGNC Symbol;Acc:VGNC:86544]
ENSSSCG00000012844	ENSSSCT00000102200	2	491293	498767	SLC25A22	solute carrier family 25 member 22 [Source:VGNC Symbol;Acc:VGNC:92999]
ENSSSCG00000012844	ENSSSCT00000014039	2	491293	498767	SLC25A22	solute carrier family 25 member 22 [Source:VGNC Symbol;Acc:VGNC:92999]
ENSSSCG00000012843	ENSSSCT00000033991	2	499303	504871	PIDD1	p53-induced death domain protein 1 [Source:VGNC Symbol;Acc:VGNC:98192]
ENSSSCG00000012842	ENSSSCT00000014037	2	507848	510782	RPLP2	ribosomal protein lateral stalk subunit P2
ENSSSCG00000012841	ENSSSCT00000014036	2	513077	518182	PNPLA2	patatin like phospholipase domain containing 2 [Source:VGNC Symbol;Acc:VGNC:91607]
ENSSSCG00000012841	ENSSSCT00000081736	2	513077	518182	PNPLA2	patatin like phospholipase domain containing 2 [Source:VGNC Symbol;Acc:VGNC:91607]
ENSSSCG00000023933	ENSSSCT00000032266	2	518544	524081	CRACR2B	calcium release activated channel regulator 2B [Source:VGNC Symbol;Acc:VGNC:86975]
ENSSSCG00000012840	ENSSSCT00000034734	2	525051	529565	CD151	CD151 molecule [Source:VGNC Symbol;Acc:VGNC:96613]
ENSSSCG00000012840	ENSSSCT00000014035	2	525051	529565	CD151	CD151 molecule [Source:VGNC Symbol;Acc:VGNC:96613]
ENSSSCG00000059584	ENSSSCT00000095747	2	530620	534561	POLR2L	RNA polymerase II, I and III subunit L
ENSSSCG00000012838	ENSSSCT00000049809	2	534341	550697	TSPAN4	tetraspanin 4 [Source:VGNC Symbol;Acc:VGNC:94513]
ENSSSCG00000012838	ENSSSCT00000047863	2	534341	550697	TSPAN4	tetraspanin 4 [Source:VGNC Symbol;Acc:VGNC:94513]
ENSSSCG00000012837	ENSSSCT00000071621	2	552324	571753	CHID1	chitinase domain containing 1 [Source:VGNC Symbol;Acc:VGNC:86644]
ENSSSCG00000012837	ENSSSCT00000097755	2	552324	571753	CHID1	chitinase domain containing 1 [Source:VGNC Symbol;Acc:VGNC:86644]
ENSSSCG00000012837	ENSSSCT00000014032	2	552324	571753	CHID1	chitinase domain containing 1 [Source:VGNC Symbol;Acc:VGNC:86644]
ENSSSCG00000012837	ENSSSCT00000080283	2	552324	571753	CHID1	chitinase domain containing 1 [Source:VGNC Symbol;Acc:VGNC:86644]
ENSSSCG00000012837	ENSSSCT00000073027	2	552324	571753	CHID1	chitinase domain containing 1 [Source:VGNC Symbol;Acc:VGNC:86644]
ENSSSCG00000012836	ENSSSCT00000076283	2	580182	628087	AP2A2	adaptor related protein complex 2 subunit alpha 2 [Source:VGNC Symbol;Acc:VGNC:85384]
ENSSSCG00000012836	ENSSSCT00000070503	2	580182	628087	AP2A2	adaptor related protein complex 2 subunit alpha 2 [Source:VGNC Symbol;Acc:VGNC:85384]
ENSSSCG00000012836	ENSSSCT00000077450	2	580182	628087	AP2A2	adaptor related protein complex 2 subunit alpha 2 [Source:VGNC Symbol;Acc:VGNC:85384]
ENSSSCG00000012836	ENSSSCT00000071891	2	580182	628087	AP2A2	adaptor related protein complex 2 subunit alpha 2 [Source:VGNC Symbol;Acc:VGNC:85384]
ENSSSCG00000012836	ENSSSCT00000088202	2	580182	628087	AP2A2	adaptor related protein complex 2 subunit alpha 2 [Source:VGNC Symbol;Acc:VGNC:85384]
ENSSSCG00000012836	ENSSSCT00000014031	2	580182	628087	AP2A2	adaptor related protein complex 2 subunit alpha 2 [Source:VGNC Symbol;Acc:VGNC:85384]
ENSSSCG00000012835	ENSSSCT00000096505	2	629796	655380	MUC6	mucin 6, oligomeric mucus/gel-forming [Source:HGNC Symbol;Acc:HGNC:7517]
ENSSSCG00000012835	ENSSSCT00000014030	2	629796	655380	MUC6	mucin 6, oligomeric mucus/gel-forming [Source:HGNC Symbol;Acc:HGNC:7517]
ENSSSCG00000012835	ENSSSCT00000093923	2	629796	655380	MUC6	mucin 6, oligomeric mucus/gel-forming [Source:HGNC Symbol;Acc:HGNC:7517]
ENSSSCG00000040035	ENSSSCT00000068079	2	689364	710330	MUC2	mucin 2, oligomeric mucus/gel-forming [Source:HGNC Symbol;Acc:HGNC:7512]
ENSSSCG00000040035	ENSSSCT00000086426	2	689364	710330	MUC2	mucin 2, oligomeric mucus/gel-forming [Source:HGNC Symbol;Acc:HGNC:7512]
ENSSSCG00000052122	ENSSSCT00000064583	2	711596	719543
ENSSSCG00000033382	ENSSSCT00000097005	2	757911	790317	MUC5AC	mucin 5AC, oligomeric mucus/gel-forming [Source:VGNC Symbol;Acc:VGNC:90483]
ENSSSCG00000033382	ENSSSCT00000051766	2	757911	790317	MUC5AC	mucin 5AC, oligomeric mucus/gel-forming [Source:VGNC Symbol;Acc:VGNC:90483]
ENSSSCG00000033382	ENSSSCT00000092625	2	757911	790317	MUC5AC	mucin 5AC, oligomeric mucus/gel-forming [Source:VGNC Symbol;Acc:VGNC:90483]
ENSSSCG00000033382	ENSSSCT00000094530	2	757911	790317	MUC5AC	mucin 5AC, oligomeric mucus/gel-forming [Source:VGNC Symbol;Acc:VGNC:90483]
ENSSSCG00000033452	ENSSSCT00000093571	2	810348	842241	MUC5B
ENSSSCG00000033452	ENSSSCT00000043195	2	810348	842241	MUC5B
ENSSSCG00000033452	ENSSSCT00000098810	2	810348	842241	MUC5B
ENSSSCG00000033452	ENSSSCT00000100573	2	810348	842241	MUC5B
ENSSSCG00000033452	ENSSSCT00000096515	2	810348	842241	MUC5B
ENSSSCG00000033033	ENSSSCT00000084334	2	851512	864483	TOLLIP	toll interacting protein [Source:VGNC Symbol;Acc:VGNC:94301]
ENSSSCG00000033033	ENSSSCT00000090394	2	851512	864483	TOLLIP	toll interacting protein [Source:VGNC Symbol;Acc:VGNC:94301]
ENSSSCG00000033033	ENSSSCT00000045167	2	851512	864483	TOLLIP	toll interacting protein [Source:VGNC Symbol;Acc:VGNC:94301]
ENSSSCG00000033033	ENSSSCT00000078281	2	851512	864483	TOLLIP	toll interacting protein [Source:VGNC Symbol;Acc:VGNC:94301]
ENSSSCG00000037337	ENSSSCT00000091616	2	896585	953108	BRSK2	BR serine/threonine kinase 2 [Source:VGNC Symbol;Acc:VGNC:85889]
ENSSSCG00000037337	ENSSSCT00000084432	2	896585	953108	BRSK2	BR serine/threonine kinase 2 [Source:VGNC Symbol;Acc:VGNC:85889]
ENSSSCG00000037847	ENSSSCT00000083978	2	958904	971402	MOB2	MOB kinase activator 2 [Source:VGNC Symbol;Acc:VGNC:90291]
ENSSSCG00000032911	ENSSSCT00000056757	2	1008761	1022460	DUSP8	dual specificity phosphatase 8 [Source:VGNC Symbol;Acc:VGNC:87489]
ENSSSCG00000050462	ENSSSCT00000080404	2	1039797	1040549
ENSSSCG00000039784	ENSSSCT00000047505	2	1067827	1068507
ENSSSCG00000039784	ENSSSCT00000042629	2	1067827	1068507
ENSSSCG00000048217	ENSSSCT00000100196	2	1087772	1088554
ENSSSCG00000048217	ENSSSCT00000080681	2	1087772	1088554
ENSSSCG00000033809	ENSSSCT00000045673	2	1166971	1183315	IFITM10	interferon induced transmembrane protein 10 [Source:VGNC Symbol;Acc:VGNC:89035]
ENSSSCG00000040793	ENSSSCT00000102885	2	1188549	1197643	CTSD	cathepsin D [Source:HGNC Symbol;Acc:HGNC:2529]
ENSSSCG00000040793	ENSSSCT00000097779	2	1188549	1197643	CTSD	cathepsin D [Source:HGNC Symbol;Acc:HGNC:2529]
ENSSSCG00000040793	ENSSSCT00000052185	2	1188549	1197643	CTSD	cathepsin D [Source:HGNC Symbol;Acc:HGNC:2529]
ENSSSCG00000033043	ENSSSCT00000081464	2	2864331	3015314	SHANK2	SH3 and multiple ankyrin repeat domains 2 [Source:VGNC Symbol;Acc:VGNC:92835]
ENSSSCG00000033043	ENSSSCT00000065006	2	2864331	3015314	SHANK2	SH3 and multiple ankyrin repeat domains 2 [Source:VGNC Symbol;Acc:VGNC:92835]
ENSSSCG00000033043	ENSSSCT00000051901	2	2864331	3015314	SHANK2	SH3 and multiple ankyrin repeat domains 2 [Source:VGNC Symbol;Acc:VGNC:92835]
ENSSSCG00000033043	ENSSSCT00000037813	2	2864331	3015314	SHANK2	SH3 and multiple ankyrin repeat domains 2 [Source:VGNC Symbol;Acc:VGNC:92835]
ENSSSCG00000031769	ENSSSCT00000054289	2	3031103	3060813	CTTN	cortactin [Source:VGNC Symbol;Acc:VGNC:87081]
ENSSSCG00000031769	ENSSSCT00000082839	2	3031103	3060813	CTTN	cortactin [Source:VGNC Symbol;Acc:VGNC:87081]
ENSSSCG00000031769	ENSSSCT00000090240	2	3031103	3060813	CTTN	cortactin [Source:VGNC Symbol;Acc:VGNC:87081]
ENSSSCG00000031769	ENSSSCT00000042151	2	3031103	3060813	CTTN	cortactin [Source:VGNC Symbol;Acc:VGNC:87081]
ENSSSCG00000031769	ENSSSCT00000046382	2	3031103	3060813	CTTN	cortactin [Source:VGNC Symbol;Acc:VGNC:87081]
ENSSSCG00000012884	ENSSSCT00000055428	2	4394675	4523411	PPP6R3	protein phosphatase 6 regulatory subunit 3 [Source:VGNC Symbol;Acc:VGNC:91762]
ENSSSCG00000012884	ENSSSCT00000052161	2	4394675	4523411	PPP6R3	protein phosphatase 6 regulatory subunit 3 [Source:VGNC Symbol;Acc:VGNC:91762]
ENSSSCG00000012884	ENSSSCT00000050172	2	4394675	4523411	PPP6R3	protein phosphatase 6 regulatory subunit 3 [Source:VGNC Symbol;Acc:VGNC:91762]
ENSSSCG00000012884	ENSSSCT00000063131	2	4394675	4523411	PPP6R3	protein phosphatase 6 regulatory subunit 3 [Source:VGNC Symbol;Acc:VGNC:91762]
ENSSSCG00000012884	ENSSSCT00000061252	2	4394675	4523411	PPP6R3	protein phosphatase 6 regulatory subunit 3 [Source:VGNC Symbol;Acc:VGNC:91762]
ENSSSCG00000012884	ENSSSCT00000063174	2	4394675	4523411	PPP6R3	protein phosphatase 6 regulatory subunit 3 [Source:VGNC Symbol;Acc:VGNC:91762]
ENSSSCG00000012884	ENSSSCT00000099472	2	4394675	4523411	PPP6R3	protein phosphatase 6 regulatory subunit 3 [Source:VGNC Symbol;Acc:VGNC:91762]
ENSSSCG00000012884	ENSSSCT00000014085	2	4394675	4523411	PPP6R3	protein phosphatase 6 regulatory subunit 3 [Source:VGNC Symbol;Acc:VGNC:91762]
ENSSSCG00000012885	ENSSSCT00000014086	2	4533614	4653944	LRP5	LDL receptor related protein 5 [Source:VGNC Symbol;Acc:VGNC:98075]
ENSSSCG00000012886	ENSSSCT00000066139	2	4682315	4695942	C2H11orf24	chromosome 2 C11orf24 homolog [Source:VGNC Symbol;Acc:VGNC:85996]
ENSSSCG00000031459	ENSSSCT00000068061	2	4711023	4765979	KMT5B	lysine methyltransferase 5B [Source:VGNC Symbol;Acc:VGNC:89553]
ENSSSCG00000031459	ENSSSCT00000096445	2	4711023	4765979	KMT5B	lysine methyltransferase 5B [Source:VGNC Symbol;Acc:VGNC:89553]
ENSSSCG00000031459	ENSSSCT00000024630	2	4711023	4765979	KMT5B	lysine methyltransferase 5B [Source:VGNC Symbol;Acc:VGNC:89553]
ENSSSCG00000031459	ENSSSCT00000051185	2	4711023	4765979	KMT5B	lysine methyltransferase 5B [Source:VGNC Symbol;Acc:VGNC:89553]
ENSSSCG00000031459	ENSSSCT00000056668	2	4711023	4765979	KMT5B	lysine methyltransferase 5B [Source:VGNC Symbol;Acc:VGNC:89553]
ENSSSCG00000012889	ENSSSCT00000073923	2	4788213	4846665	CHKA	choline kinase alpha [Source:VGNC Symbol;Acc:VGNC:86646]
ENSSSCG00000012889	ENSSSCT00000014091	2	4788213	4846665	CHKA	choline kinase alpha [Source:VGNC Symbol;Acc:VGNC:86646]
ENSSSCG00000012889	ENSSSCT00000088855	2	4788213	4846665	CHKA	choline kinase alpha [Source:VGNC Symbol;Acc:VGNC:86646]
ENSSSCG00000012890	ENSSSCT00000046758	2	4844637	4860498	TCIRG1	T cell immune regulator 1, ATPase H+ transporting V0 subunit a3 [Source:VGNC Symbol;Acc:VGNC:93828]
ENSSSCG00000012890	ENSSSCT00000014092	2	4844637	4860498	TCIRG1	T cell immune regulator 1, ATPase H+ transporting V0 subunit a3 [Source:VGNC Symbol;Acc:VGNC:93828]
ENSSSCG00000037455	ENSSSCT00000098787	2	4862589	4867393	NDUFS8	NADH:ubiquinone oxidoreductase core subunit S8 [Source:VGNC Symbol;Acc:VGNC:90656]
ENSSSCG00000037455	ENSSSCT00000044459	2	4862589	4867393	NDUFS8	NADH:ubiquinone oxidoreductase core subunit S8 [Source:VGNC Symbol;Acc:VGNC:90656]
ENSSSCG00000037455	ENSSSCT00000042198	2	4862589	4867393	NDUFS8	NADH:ubiquinone oxidoreductase core subunit S8 [Source:VGNC Symbol;Acc:VGNC:90656]
ENSSSCG00000037455	ENSSSCT00000058116	2	4862589	4867393	NDUFS8	NADH:ubiquinone oxidoreductase core subunit S8 [Source:VGNC Symbol;Acc:VGNC:90656]
ENSSSCG00000028501	ENSSSCT00000014094	2	4868563	4887529	ALDH3B1	aldehyde dehydrogenase 3 family member B1
ENSSSCG00000028501	ENSSSCT00000064064	2	4868563	4887529	ALDH3B1	aldehyde dehydrogenase 3 family member B1
ENSSSCG00000012893	ENSSSCT00000028473	2	4898409	4909856	UNC93B1	unc-93 homolog B1, TLR signaling regulator [Source:VGNC Symbol;Acc:VGNC:94712]
ENSSSCG00000012893	ENSSSCT00000073073	2	4898409	4909856	UNC93B1	unc-93 homolog B1, TLR signaling regulator [Source:VGNC Symbol;Acc:VGNC:94712]
ENSSSCG00000026349	ENSSSCT00000093399	2	4920068	4928554	ALDH3B2	aldehyde dehydrogenase 3 family member B2 [Source:HGNC Symbol;Acc:HGNC:411]
ENSSSCG00000026349	ENSSSCT00000014101	2	4920068	4928554	ALDH3B2	aldehyde dehydrogenase 3 family member B2 [Source:HGNC Symbol;Acc:HGNC:411]
ENSSSCG00000034410	ENSSSCT00000048856	2	4941136	4948781	TBX10	T-box transcription factor 10 [Source:HGNC Symbol;Acc:HGNC:11593]
ENSSSCG00000035645	ENSSSCT00000061459	2	4950063	4952162	NUDT8	nudix hydrolase 8 [Source:VGNC Symbol;Acc:VGNC:100316]
ENSSSCG00000052603	ENSSSCT00000099832	2	4954274	4958229	DOC2G	double C2 domain gamma
ENSSSCG00000012896	ENSSSCT00000014099	2	4958522	4964216	NDUFV1	NADH:ubiquinone oxidoreductase core subunit V1 [Source:VGNC Symbol;Acc:VGNC:90657]
ENSSSCG00000032003	ENSSSCT00000076041	2	4976775	4982086	LOC100739163	glutathione S-transferase P-like
ENSSSCG00000032003	ENSSSCT00000062288	2	4976775	4982086	LOC100739163	glutathione S-transferase P-like
ENSSSCG00000032003	ENSSSCT00000057317	2	4976775	4982086	LOC100739163	glutathione S-transferase P-like
ENSSSCG00000032003	ENSSSCT00000081575	2	4976775	4982086	LOC100739163	glutathione S-transferase P-like
ENSSSCG00000060071	ENSSSCT00000014100	2	5006385	5009277	LOC100739508	glutathione S-transferase P-like
ENSSSCG00000060071	ENSSSCT00000062862	2	5006385	5009277	LOC100739508	glutathione S-transferase P-like
ENSSSCG00000020764	ENSSSCT00000030491	2	5014810	5020775	CABP2	calcium binding protein 2 [Source:VGNC Symbol;Acc:VGNC:86110]
ENSSSCG00000020764	ENSSSCT00000035013	2	5014810	5020775	CABP2	calcium binding protein 2 [Source:VGNC Symbol;Acc:VGNC:86110]
ENSSSCG00000020764	ENSSSCT00000014103	2	5014810	5020775	CABP2	calcium binding protein 2 [Source:VGNC Symbol;Acc:VGNC:86110]
ENSSSCG00000012902	ENSSSCT00000014105	2	5025600	5027764	CDK2AP2	cyclin dependent kinase 2 associated protein 2 [Source:VGNC Symbol;Acc:VGNC:86503]
ENSSSCG00000012903	ENSSSCT00000044129	2	5028935	5044295	PITPNM1	phosphatidylinositol transfer protein membrane associated 1 [Source:VGNC Symbol;Acc:VGNC:91465]
ENSSSCG00000012903	ENSSSCT00000014106	2	5028935	5044295	PITPNM1	phosphatidylinositol transfer protein membrane associated 1 [Source:VGNC Symbol;Acc:VGNC:91465]
ENSSSCG00000062981	ENSSSCT00000105481	2	5041990	5048781	AIP	aryl hydrocarbon receptor interacting protein [Source:HGNC Symbol;Acc:HGNC:358]
ENSSSCG00000062981	ENSSSCT00000105614	2	5041990	5048781	AIP	aryl hydrocarbon receptor interacting protein [Source:HGNC Symbol;Acc:HGNC:358]
ENSSSCG00000062981	ENSSSCT00000103473	2	5041990	5048781	AIP	aryl hydrocarbon receptor interacting protein [Source:HGNC Symbol;Acc:HGNC:358]
ENSSSCG00000062981	ENSSSCT00000098927	2	5041990	5048781	AIP	aryl hydrocarbon receptor interacting protein [Source:HGNC Symbol;Acc:HGNC:358]
ENSSSCG00000012905	ENSSSCT00000014108	2	5057322	5063725	TMEM134	transmembrane protein 134 [Source:VGNC Symbol;Acc:VGNC:94084]
ENSSSCG00000012905	ENSSSCT00000063696	2	5057322	5063725	TMEM134	transmembrane protein 134 [Source:VGNC Symbol;Acc:VGNC:94084]
ENSSSCG00000012906	ENSSSCT00000076449	2	5068037	5072188	CABP4	calcium binding protein 4 [Source:VGNC Symbol;Acc:VGNC:86111]
ENSSSCG00000012906	ENSSSCT00000014109	2	5068037	5072188	CABP4	calcium binding protein 4 [Source:VGNC Symbol;Acc:VGNC:86111]
ENSSSCG00000059139	ENSSSCT00000104018	2	5075236	5076651	GPR152	G protein-coupled receptor 152 [Source:HGNC Symbol;Acc:HGNC:23622]
ENSSSCG00000012920	ENSSSCT00000043285	2	5080660	5086690	CORO1B	coronin 1B [Source:VGNC Symbol;Acc:VGNC:86913]
ENSSSCG00000012920	ENSSSCT00000014123	2	5080660	5086690	CORO1B	coronin 1B [Source:VGNC Symbol;Acc:VGNC:86913]
ENSSSCG00000012909	ENSSSCT00000014112	2	5087256	5089359	PTPRCAP	protein tyrosine phosphatase receptor type C associated protein [Source:VGNC Symbol;Acc:VGNC:91985]
ENSSSCG00000012910	ENSSSCT00000014113	2	5089471	5095575	RPS6KB2	ribosomal protein S6 kinase B2 [Source:VGNC Symbol;Acc:VGNC:92446]
ENSSSCG00000012911	ENSSSCT00000050642	2	5097243	5105696	CARNS1	carnosine synthase 1 [Source:VGNC Symbol;Acc:VGNC:97913]
ENSSSCG00000012911	ENSSSCT00000069325	2	5097243	5105696	CARNS1	carnosine synthase 1 [Source:VGNC Symbol;Acc:VGNC:97913]
ENSSSCG00000012911	ENSSSCT00000062373	2	5097243	5105696	CARNS1	carnosine synthase 1 [Source:VGNC Symbol;Acc:VGNC:97913]
ENSSSCG00000012912	ENSSSCT00000038573	2	5112467	5121061	TBC1D10C	TBC1 domain family member 10C [Source:VGNC Symbol;Acc:VGNC:93761]
ENSSSCG00000012912	ENSSSCT00000055717	2	5112467	5121061	TBC1D10C	TBC1 domain family member 10C [Source:VGNC Symbol;Acc:VGNC:93761]
ENSSSCG00000012912	ENSSSCT00000042072	2	5112467	5121061	TBC1D10C	TBC1 domain family member 10C [Source:VGNC Symbol;Acc:VGNC:93761]
ENSSSCG00000012913	ENSSSCT00000102464	2	5119939	5123617	PPP1CA	protein phosphatase 1 catalytic subunit alpha [Source:VGNC Symbol;Acc:VGNC:91715]
ENSSSCG00000012913	ENSSSCT00000097730	2	5119939	5123617	PPP1CA	protein phosphatase 1 catalytic subunit alpha [Source:VGNC Symbol;Acc:VGNC:91715]
ENSSSCG00000012913	ENSSSCT00000074047	2	5119939	5123617	PPP1CA	protein phosphatase 1 catalytic subunit alpha [Source:VGNC Symbol;Acc:VGNC:91715]
ENSSSCG00000012913	ENSSSCT00000014116	2	5119939	5123617	PPP1CA	protein phosphatase 1 catalytic subunit alpha [Source:VGNC Symbol;Acc:VGNC:91715]
ENSSSCG00000012913	ENSSSCT00000102092	2	5119939	5123617	PPP1CA	protein phosphatase 1 catalytic subunit alpha [Source:VGNC Symbol;Acc:VGNC:91715]
ENSSSCG00000012913	ENSSSCT00000103618	2	5119939	5123617	PPP1CA	protein phosphatase 1 catalytic subunit alpha [Source:VGNC Symbol;Acc:VGNC:91715]
ENSSSCG00000012914	ENSSSCT00000014117	2	5123134	5129703	RAD9A	RAD9 checkpoint clamp component A [Source:VGNC Symbol;Acc:VGNC:92062]
ENSSSCG00000012915	ENSSSCT00000014118	2	5143313	5152692	CLCF1	cardiotrophin like cytokine factor 1 [Source:VGNC Symbol;Acc:VGNC:86725]
ENSSSCG00000012916	ENSSSCT00000014119	2	5160955	5164266	POLD4	DNA polymerase delta 4, accessory subunit [Source:VGNC Symbol;Acc:VGNC:100337]
ENSSSCG00000012916	ENSSSCT00000089320	2	5160955	5164266	POLD4	DNA polymerase delta 4, accessory subunit [Source:VGNC Symbol;Acc:VGNC:100337]
ENSSSCG00000027956	ENSSSCT00000037541	2	5185503	5193155	SSH3	slingshot protein phosphatase 3 [Source:VGNC Symbol;Acc:VGNC:93487]
ENSSSCG00000012917	ENSSSCT00000076536	2	5193153	5206993	ANKRD13D	ankyrin repeat domain 13D [Source:VGNC Symbol;Acc:VGNC:85327]
ENSSSCG00000012917	ENSSSCT00000014120	2	5193153	5206993	ANKRD13D	ankyrin repeat domain 13D [Source:VGNC Symbol;Acc:VGNC:85327]
ENSSSCG00000012918	ENSSSCT00000047647	2	5209439	5227758	GRK2	G protein-coupled receptor kinase 2 [Source:VGNC Symbol;Acc:VGNC:88694]
ENSSSCG00000012918	ENSSSCT00000060820	2	5209439	5227758	GRK2	G protein-coupled receptor kinase 2 [Source:VGNC Symbol;Acc:VGNC:88694]
ENSSSCG00000012918	ENSSSCT00000082867	2	5209439	5227758	GRK2	G protein-coupled receptor kinase 2 [Source:VGNC Symbol;Acc:VGNC:88694]
ENSSSCG00000012918	ENSSSCT00000014121	2	5209439	5227758	GRK2	G protein-coupled receptor kinase 2 [Source:VGNC Symbol;Acc:VGNC:88694]
ENSSSCG00000012918	ENSSSCT00000063490	2	5209439	5227758	GRK2	G protein-coupled receptor kinase 2 [Source:VGNC Symbol;Acc:VGNC:88694]
ENSSSCG00000012918	ENSSSCT00000072173	2	5209439	5227758	GRK2	G protein-coupled receptor kinase 2 [Source:VGNC Symbol;Acc:VGNC:88694]
ENSSSCG00000029637	ENSSSCT00000042616	2	5240312	5357829	KDM2A	lysine demethylase 2A [Source:VGNC Symbol;Acc:VGNC:89410]
ENSSSCG00000029637	ENSSSCT00000031254	2	5240312	5357829	KDM2A	lysine demethylase 2A [Source:VGNC Symbol;Acc:VGNC:89410]
ENSSSCG00000029637	ENSSSCT00000022488	2	5240312	5357829	KDM2A	lysine demethylase 2A [Source:VGNC Symbol;Acc:VGNC:89410]
ENSSSCG00000022726	ENSSSCT00000026316	2	5392547	5404339	RHOD	ras homolog family member D [Source:VGNC Symbol;Acc:VGNC:92287]
ENSSSCG00000022726	ENSSSCT00000075421	2	5392547	5404339	RHOD	ras homolog family member D [Source:VGNC Symbol;Acc:VGNC:92287]
ENSSSCG00000024837	ENSSSCT00000029033	2	5410627	5433926	SYT12	synaptotagmin 12 [Source:VGNC Symbol;Acc:VGNC:93681]
ENSSSCG00000040729	ENSSSCT00000057858	2	5467059	5469209	C11orf86	chromosome 2 C11orf86 homolog [Source:VGNC Symbol;Acc:VGNC:86000]
ENSSSCG00000012926	ENSSSCT00000102657	2	5518517	5587797	PC	pyruvate carboxylase [Source:VGNC Symbol;Acc:VGNC:100318]
ENSSSCG00000012926	ENSSSCT00000014129	2	5518517	5587797	PC	pyruvate carboxylase [Source:VGNC Symbol;Acc:VGNC:100318]
ENSSSCG00000039360	ENSSSCT00000043766	2	5576622	5580009	LRFN4	leucine rich repeat and fibronectin type III domain containing 4 [Source:VGNC Symbol;Acc:VGNC:99786]
ENSSSCG00000012927	ENSSSCT00000014131	2	5588546	5593142	RCE1	Ras converting CAAX endopeptidase 1 [Source:VGNC Symbol;Acc:VGNC:92178]
ENSSSCG00000012927	ENSSSCT00000095896	2	5588546	5593142	RCE1	Ras converting CAAX endopeptidase 1 [Source:VGNC Symbol;Acc:VGNC:92178]
ENSSSCG00000012927	ENSSSCT00000061605	2	5588546	5593142	RCE1	Ras converting CAAX endopeptidase 1 [Source:VGNC Symbol;Acc:VGNC:92178]
ENSSSCG00000029902	ENSSSCT00000026427	2	5593245	5697799	C11orf80	chromosome 2 C11orf80 homolog [Source:VGNC Symbol;Acc:VGNC:99599]
ENSSSCG00000029902	ENSSSCT00000038402	2	5593245	5697799	C11orf80	chromosome 2 C11orf80 homolog [Source:VGNC Symbol;Acc:VGNC:99599]
ENSSSCG00000038508	ENSSSCT00000048936	2	5695836	5739415	SPTBN2	spectrin beta, non-erythrocytic 2 [Source:VGNC Symbol;Acc:VGNC:93437]
ENSSSCG00000038508	ENSSSCT00000053798	2	5695836	5739415	SPTBN2	spectrin beta, non-erythrocytic 2 [Source:VGNC Symbol;Acc:VGNC:93437]
ENSSSCG00000038304	ENSSSCT00000073021	2	5745455	5758170	RBM4B	RNA binding motif protein 4B
ENSSSCG00000038304	ENSSSCT00000053522	2	5745455	5758170	RBM4B	RNA binding motif protein 4B
ENSSSCG00000038304	ENSSSCT00000014136	2	5745455	5758170	RBM4B	RNA binding motif protein 4B
ENSSSCG00000038304	ENSSSCT00000103321	2	5745455	5758170	RBM4B	RNA binding motif protein 4B
ENSSSCG00000038008	ENSSSCT00000060255	2	5759098	5800748	RBM14	RNA binding motif protein 14 [Source:VGNC Symbol;Acc:VGNC:92147]
ENSSSCG00000058325	ENSSSCT00000102128	2	5776539	5784337	RBM4	RNA binding motif protein 4 [Source:HGNC Symbol;Acc:HGNC:9901]
ENSSSCG00000058325	ENSSSCT00000062687	2	5776539	5784337	RBM4	RNA binding motif protein 4 [Source:HGNC Symbol;Acc:HGNC:9901]
ENSSSCG00000058325	ENSSSCT00000059106	2	5776539	5784337	RBM4	RNA binding motif protein 4 [Source:HGNC Symbol;Acc:HGNC:9901]
ENSSSCG00000040263	ENSSSCT00000042925	2	5816475	5816801
ENSSSCG00000012934	ENSSSCT00000045051	2	5819472	5836064	CCS	copper chaperone for superoxide dismutase [Source:VGNC Symbol;Acc:VGNC:86376]
ENSSSCG00000012933	ENSSSCT00000014138	2	5833464	5836686	CCDC87	coiled-coil domain containing 87 [Source:VGNC Symbol;Acc:VGNC:86324]
ENSSSCG00000038918	ENSSSCT00000014140	2	5855111	5860251	CTSF	cathepsin F [Source:VGNC Symbol;Acc:VGNC:87076]
ENSSSCG00000038323	ENSSSCT00000088276	2	5860391	5874124	ACTN3	actinin alpha 3 [Source:VGNC Symbol;Acc:VGNC:96785]
ENSSSCG00000038323	ENSSSCT00000014141	2	5860391	5874124	ACTN3	actinin alpha 3 [Source:VGNC Symbol;Acc:VGNC:96785]
ENSSSCG00000038323	ENSSSCT00000081024	2	5860391	5874124	ACTN3	actinin alpha 3 [Source:VGNC Symbol;Acc:VGNC:96785]
ENSSSCG00000038323	ENSSSCT00000014153	2	5860391	5874124	ACTN3	actinin alpha 3 [Source:VGNC Symbol;Acc:VGNC:96785]
ENSSSCG00000021891	ENSSSCT00000031935	2	5874459	5883388	ZDHHC24	zinc finger DHHC-type containing 24 [Source:VGNC Symbol;Acc:VGNC:100885]
ENSSSCG00000040416	ENSSSCT00000079927	2	5886990	5906388	BBS1	Bardet-Biedl syndrome 1 [Source:HGNC Symbol;Acc:HGNC:966]
ENSSSCG00000040416	ENSSSCT00000042335	2	5886990	5906388	BBS1	Bardet-Biedl syndrome 1 [Source:HGNC Symbol;Acc:HGNC:966]
ENSSSCG00000040416	ENSSSCT00000080622	2	5886990	5906388	BBS1	Bardet-Biedl syndrome 1 [Source:HGNC Symbol;Acc:HGNC:966]
ENSSSCG00000030415	ENSSSCT00000067671	2	5907252	5946734	DPP3	dipeptidyl peptidase 3 [Source:VGNC Symbol;Acc:VGNC:87420]
ENSSSCG00000030415	ENSSSCT00000023883	2	5907252	5946734	DPP3	dipeptidyl peptidase 3 [Source:VGNC Symbol;Acc:VGNC:87420]
ENSSSCG00000030415	ENSSSCT00000071564	2	5907252	5946734	DPP3	dipeptidyl peptidase 3 [Source:VGNC Symbol;Acc:VGNC:87420]
ENSSSCG00000030415	ENSSSCT00000025557	2	5907252	5946734	DPP3	dipeptidyl peptidase 3 [Source:VGNC Symbol;Acc:VGNC:87420]
ENSSSCG00000012944	ENSSSCT00000091380	2	5948849	5959734	PELI3	pellino E3 ubiquitin protein ligase family member 3 [Source:VGNC Symbol;Acc:VGNC:91308]
ENSSSCG00000012944	ENSSSCT00000033679	2	5948849	5959734	PELI3	pellino E3 ubiquitin protein ligase family member 3 [Source:VGNC Symbol;Acc:VGNC:91308]
ENSSSCG00000012943	ENSSSCT00000065983	2	5978483	5981449	MRPL11	mitochondrial ribosomal protein L11 [Source:VGNC Symbol;Acc:VGNC:90350]
ENSSSCG00000012943	ENSSSCT00000071188	2	5978483	5981449	MRPL11	mitochondrial ribosomal protein L11 [Source:VGNC Symbol;Acc:VGNC:90350]
ENSSSCG00000012943	ENSSSCT00000014148	2	5978483	5981449	MRPL11	mitochondrial ribosomal protein L11 [Source:VGNC Symbol;Acc:VGNC:90350]
ENSSSCG00000012942	ENSSSCT00000078220	2	5990327	5995929	NPAS4	neuronal PAS domain protein 4 [Source:VGNC Symbol;Acc:VGNC:90839]
ENSSSCG00000012942	ENSSSCT00000014147	2	5990327	5995929	NPAS4	neuronal PAS domain protein 4 [Source:VGNC Symbol;Acc:VGNC:90839]
ENSSSCG00000012941	ENSSSCT00000068240	2	6027287	6036280	SLC29A2	solute carrier family 29 member 2 [Source:VGNC Symbol;Acc:VGNC:93043]
ENSSSCG00000012940	ENSSSCT00000014145	2	6043508	6045817	B4GAT1	beta-1,4-glucuronyltransferase 1 [Source:VGNC Symbol;Acc:VGNC:85736]
ENSSSCG00000012939	ENSSSCT00000056171	2	6046098	6053667	BRMS1	BRMS1 transcriptional repressor and anoikis regulator [Source:VGNC Symbol;Acc:VGNC:96570]
ENSSSCG00000012939	ENSSSCT00000014144	2	6046098	6053667	BRMS1	BRMS1 transcriptional repressor and anoikis regulator [Source:VGNC Symbol;Acc:VGNC:96570]
ENSSSCG00000012950	ENSSSCT00000014155	2	6054681	6056614	RIN1	Ras and Rab interactor 1
ENSSSCG00000047415	ENSSSCT00000088261	2	6058162	6059039
ENSSSCG00000029949	ENSSSCT00000035792	2	6070910	6073509	CD248	CD248 molecule [Source:VGNC Symbol;Acc:VGNC:86402]
ENSSSCG00000012952	ENSSSCT00000014157	2	6090543	6095352	TMEM151A	transmembrane protein 151A [Source:VGNC Symbol;Acc:VGNC:94097]
ENSSSCG00000012953	ENSSSCT00000014158	2	6095877	6102037	YIF1A	Yip1 interacting factor homolog A, membrane trafficking protein [Source:VGNC Symbol;Acc:VGNC:95025]
ENSSSCG00000012953	ENSSSCT00000055267	2	6095877	6102037	YIF1A	Yip1 interacting factor homolog A, membrane trafficking protein [Source:VGNC Symbol;Acc:VGNC:95025]
ENSSSCG00000012953	ENSSSCT00000068761	2	6095877	6102037	YIF1A	Yip1 interacting factor homolog A, membrane trafficking protein [Source:VGNC Symbol;Acc:VGNC:95025]
ENSSSCG00000012953	ENSSSCT00000105578	2	6095877	6102037	YIF1A	Yip1 interacting factor homolog A, membrane trafficking protein [Source:VGNC Symbol;Acc:VGNC:95025]
ENSSSCG00000057023	ENSSSCT00000047249	2	6102354	6116221	RAB1B	RAB1B, member RAS oncogene family [Source:HGNC Symbol;Acc:HGNC:18370]
ENSSSCG00000057023	ENSSSCT00000065378	2	6102354	6116221	RAB1B	RAB1B, member RAS oncogene family [Source:HGNC Symbol;Acc:HGNC:18370]
ENSSSCG00000057023	ENSSSCT00000053578	2	6102354	6116221	RAB1B	RAB1B, member RAS oncogene family [Source:HGNC Symbol;Acc:HGNC:18370]
ENSSSCG00000057023	ENSSSCT00000100082	2	6102354	6116221	RAB1B	RAB1B, member RAS oncogene family [Source:HGNC Symbol;Acc:HGNC:18370]
ENSSSCG00000012955	ENSSSCT00000014160	2	6116429	6126951	KLC2	kinesin light chain 2 [Source:VGNC Symbol;Acc:VGNC:89486]
ENSSSCG00000012955	ENSSSCT00000056180	2	6116429	6126951	KLC2	kinesin light chain 2 [Source:VGNC Symbol;Acc:VGNC:89486]
ENSSSCG00000012955	ENSSSCT00000073906	2	6116429	6126951	KLC2	kinesin light chain 2 [Source:VGNC Symbol;Acc:VGNC:89486]
ENSSSCG00000012955	ENSSSCT00000062782	2	6116429	6126951	KLC2	kinesin light chain 2 [Source:VGNC Symbol;Acc:VGNC:89486]
ENSSSCG00000012955	ENSSSCT00000080802	2	6116429	6126951	KLC2	kinesin light chain 2 [Source:VGNC Symbol;Acc:VGNC:89486]
ENSSSCG00000012955	ENSSSCT00000072282	2	6116429	6126951	KLC2	kinesin light chain 2 [Source:VGNC Symbol;Acc:VGNC:89486]
ENSSSCG00000012956	ENSSSCT00000014161	2	6138351	6174632	PACS1	phosphofurin acidic cluster sorting protein 1 [Source:VGNC Symbol;Acc:VGNC:91140]
ENSSSCG00000012956	ENSSSCT00000043982	2	6138351	6174632	PACS1	phosphofurin acidic cluster sorting protein 1 [Source:VGNC Symbol;Acc:VGNC:91140]
ENSSSCG00000012957	ENSSSCT00000053424	2	6279049	6294639	SF3B2	splicing factor 3b subunit 2 [Source:VGNC Symbol;Acc:VGNC:92771]
ENSSSCG00000012957	ENSSSCT00000014162	2	6279049	6294639	SF3B2	splicing factor 3b subunit 2 [Source:VGNC Symbol;Acc:VGNC:92771]
ENSSSCG00000012957	ENSSSCT00000089738	2	6279049	6294639	SF3B2	splicing factor 3b subunit 2 [Source:VGNC Symbol;Acc:VGNC:92771]
ENSSSCG00000028015	ENSSSCT00000031312	2	6297855	6306198	GAL3ST3	galactose-3-O-sulfotransferase 3 [Source:VGNC Symbol;Acc:VGNC:88322]	FC7
ENSSSCG00000012959	ENSSSCT00000078183	2	6312906	6321690	CATSPER1	cation channel sperm associated 1 [Source:VGNC Symbol;Acc:VGNC:86209]
ENSSSCG00000012959	ENSSSCT00000014164	2	6312906	6321690	CATSPER1	cation channel sperm associated 1 [Source:VGNC Symbol;Acc:VGNC:86209]
ENSSSCG00000012960	ENSSSCT00000014166	2	6323740	6325415	CST6	cystatin E/M [Source:VGNC Symbol;Acc:VGNC:87049]
ENSSSCG00000012961	ENSSSCT00000024354	2	6333453	6334839	BANF1	BAF nuclear assembly factor 1 [Source:VGNC Symbol;Acc:VGNC:99588]
ENSSSCG00000027334	ENSSSCT00000067795	2	6334197	6340112	EIF1AD	eukaryotic translation initiation factor 1A domain containing [Source:VGNC Symbol;Acc:VGNC:87603]
ENSSSCG00000027334	ENSSSCT00000023081	2	6334197	6340112	EIF1AD	eukaryotic translation initiation factor 1A domain containing [Source:VGNC Symbol;Acc:VGNC:87603]
ENSSSCG00000012963	ENSSSCT00000079929	2	6354908	6373272	SART1	spliceosome associated factor 1, recruiter of U4/U6.U5 tri-snRNP [Source:VGNC Symbol;Acc:VGNC:92582]
ENSSSCG00000012963	ENSSSCT00000014169	2	6354908	6373272	SART1	spliceosome associated factor 1, recruiter of U4/U6.U5 tri-snRNP [Source:VGNC Symbol;Acc:VGNC:92582]
ENSSSCG00000012964	ENSSSCT00000014171	2	6374617	6387718	TSGA10IP	testis specific 10 interacting protein [Source:VGNC Symbol;Acc:VGNC:94488]
ENSSSCG00000012965	ENSSSCT00000014172	2	6409655	6412395	DRAP1	DR1 associated protein 1 [Source:VGNC Symbol;Acc:VGNC:87438]
ENSSSCG00000012965	ENSSSCT00000082299	2	6409655	6412395	DRAP1	DR1 associated protein 1 [Source:VGNC Symbol;Acc:VGNC:87438]
ENSSSCG00000012965	ENSSSCT00000078527	2	6409655	6412395	DRAP1	DR1 associated protein 1 [Source:VGNC Symbol;Acc:VGNC:87438]
ENSSSCG00000012965	ENSSSCT00000092572	2	6409655	6412395	DRAP1	DR1 associated protein 1 [Source:VGNC Symbol;Acc:VGNC:87438]
ENSSSCG00000012966	ENSSSCT00000014173	2	6411833	6414280	C11orf68	chromosome 2 C11orf68 homolog [Source:VGNC Symbol;Acc:VGNC:85999]
ENSSSCG00000012967	ENSSSCT00000014174	2	6430153	6436173	FOSL1	FOS like 1, AP-1 transcription factor subunit [Source:VGNC Symbol;Acc:VGNC:88191]
ENSSSCG00000012967	ENSSSCT00000044856	2	6430153	6436173	FOSL1	FOS like 1, AP-1 transcription factor subunit [Source:VGNC Symbol;Acc:VGNC:88191]
ENSSSCG00000012968	ENSSSCT00000014175	2	6436794	6437808	CCDC85B	coiled-coil domain containing 85B [Source:VGNC Symbol;Acc:VGNC:86321]
ENSSSCG00000012969	ENSSSCT00000014176	2	6440390	6445927	FIBP	FGF1 intracellular binding protein [Source:VGNC Symbol;Acc:VGNC:88134]
ENSSSCG00000012970	ENSSSCT00000014177	2	6446105	6450360	CTSW	cathepsin W [Source:VGNC Symbol;Acc:VGNC:87080]
ENSSSCG00000012970	ENSSSCT00000101678	2	6446105	6450360	CTSW	cathepsin W [Source:VGNC Symbol;Acc:VGNC:87080]
ENSSSCG00000012970	ENSSSCT00000060947	2	6446105	6450360	CTSW	cathepsin W [Source:VGNC Symbol;Acc:VGNC:87080]
ENSSSCG00000012971	ENSSSCT00000014178	2	6450332	6463486	EFEMP2	EGF containing fibulin extracellular matrix protein 2 [Source:VGNC Symbol;Acc:VGNC:99643]
ENSSSCG00000012971	ENSSSCT00000076739	2	6450332	6463486	EFEMP2	EGF containing fibulin extracellular matrix protein 2 [Source:VGNC Symbol;Acc:VGNC:99643]
ENSSSCG00000012971	ENSSSCT00000054224	2	6450332	6463486	EFEMP2	EGF containing fibulin extracellular matrix protein 2 [Source:VGNC Symbol;Acc:VGNC:99643]
ENSSSCG00000012971	ENSSSCT00000095338	2	6450332	6463486	EFEMP2	EGF containing fibulin extracellular matrix protein 2 [Source:VGNC Symbol;Acc:VGNC:99643]
ENSSSCG00000012971	ENSSSCT00000045779	2	6450332	6463486	EFEMP2	EGF containing fibulin extracellular matrix protein 2 [Source:VGNC Symbol;Acc:VGNC:99643]
ENSSSCG00000012973	ENSSSCT00000014180	2	6463413	6469112	MUS81	MUS81 structure-specific endonuclease subunit [Source:VGNC Symbol;Acc:VGNC:90485]
ENSSSCG00000012974	ENSSSCT00000098469	2	6469254	6475035	CFL1
ENSSSCG00000012974	ENSSSCT00000095750	2	6469254	6475035	CFL1
ENSSSCG00000012974	ENSSSCT00000033616	2	6469254	6475035	CFL1
ENSSSCG00000012974	ENSSSCT00000036029	2	6469254	6475035	CFL1
ENSSSCG00000012974	ENSSSCT00000092945	2	6469254	6475035	CFL1
ENSSSCG00000012974	ENSSSCT00000043957	2	6469254	6475035	CFL1
ENSSSCG00000012975	ENSSSCT00000014183	2	6475024	6488657	SNX32	sorting nexin 32 [Source:VGNC Symbol;Acc:VGNC:93320]
ENSSSCG00000012975	ENSSSCT00000076775	2	6475024	6488657	SNX32	sorting nexin 32 [Source:VGNC Symbol;Acc:VGNC:93320]
ENSSSCG00000012975	ENSSSCT00000062491	2	6475024	6488657	SNX32	sorting nexin 32 [Source:VGNC Symbol;Acc:VGNC:93320]
ENSSSCG00000047888	ENSSSCT00000089678	2	6488884	6490404
ENSSSCG00000027361	ENSSSCT00000024363	2	6526671	6538921	OVOL1	ovo like transcriptional repressor 1 [Source:VGNC Symbol;Acc:VGNC:91111]
ENSSSCG00000012978	ENSSSCT00000014186	2	6547998	6553761	AP5B1	adaptor related protein complex 5 subunit beta 1 [Source:VGNC Symbol;Acc:VGNC:85395]
ENSSSCG00000012980	ENSSSCT00000014189	2	6560513	6572466	KAT5	lysine acetyltransferase 5 [Source:VGNC Symbol;Acc:VGNC:89305]
ENSSSCG00000012980	ENSSSCT00000080444	2	6560513	6572466	KAT5	lysine acetyltransferase 5 [Source:VGNC Symbol;Acc:VGNC:89305]
ENSSSCG00000012980	ENSSSCT00000060328	2	6560513	6572466	KAT5	lysine acetyltransferase 5 [Source:VGNC Symbol;Acc:VGNC:89305]
ENSSSCG00000012980	ENSSSCT00000082996	2	6560513	6572466	KAT5	lysine acetyltransferase 5 [Source:VGNC Symbol;Acc:VGNC:89305]
ENSSSCG00000058858	ENSSSCT00000099513	2	6563091	6564274	RNASEH2C	ribonuclease H2 subunit C [Source:HGNC Symbol;Acc:HGNC:24116]
ENSSSCG00000012981	ENSSSCT00000044525	2	6593969	6603469	RELA	RELA proto-onco, NF-kB subunit [Source:VGNC Symbol;Acc:VGNC:92203]
ENSSSCG00000012981	ENSSSCT00000014191	2	6593969	6603469	RELA	RELA proto-onco, NF-kB subunit [Source:VGNC Symbol;Acc:VGNC:92203]
ENSSSCG00000012981	ENSSSCT00000029216	2	6593969	6603469	RELA	RELA proto-onco, NF-kB subunit [Source:VGNC Symbol;Acc:VGNC:92203]
ENSSSCG00000012982	ENSSSCT00000014192	2	6606626	6618566	SIPA1	signal-induced proliferation-associated 1 [Source:VGNC Symbol;Acc:VGNC:92881]
ENSSSCG00000012982	ENSSSCT00000067327	2	6606626	6618566	SIPA1	signal-induced proliferation-associated 1 [Source:VGNC Symbol;Acc:VGNC:92881]
ENSSSCG00000012983	ENSSSCT00000014193	2	6619215	6639953	PCNX3	pecanex 3 [Source:VGNC Symbol;Acc:VGNC:91226]
ENSSSCG00000037531	ENSSSCT00000062004	2	6640056	6657713	MAP3K11	mitogen-activated protein kinase kinase kinase 11 [Source:VGNC Symbol;Acc:VGNC:89982]
ENSSSCG00000012986	ENSSSCT00000103909	2	6659054	6662288	KCNK7	potassium two pore domain channel subfamily K member 7 [Source:VGNC Symbol;Acc:VGNC:89374]
ENSSSCG00000012986	ENSSSCT00000078288	2	6659054	6662288	KCNK7	potassium two pore domain channel subfamily K member 7 [Source:VGNC Symbol;Acc:VGNC:89374]
ENSSSCG00000012986	ENSSSCT00000014196	2	6659054	6662288	KCNK7	potassium two pore domain channel subfamily K member 7 [Source:VGNC Symbol;Acc:VGNC:89374]
ENSSSCG00000012988	ENSSSCT00000014198	2	6662463	6678888	EHBP1L1	EH domain binding protein 1 like 1 [Source:VGNC Symbol;Acc:VGNC:87594]
ENSSSCG00000012988	ENSSSCT00000093714	2	6662463	6678888	EHBP1L1	EH domain binding protein 1 like 1 [Source:VGNC Symbol;Acc:VGNC:87594]
ENSSSCG00000012988	ENSSSCT00000074897	2	6662463	6678888	EHBP1L1	EH domain binding protein 1 like 1 [Source:VGNC Symbol;Acc:VGNC:87594]
ENSSSCG00000035604	ENSSSCT00000083973	2	6681490	6682511	FAM89B	family with sequence similarity 89 member B [Source:VGNC Symbol;Acc:VGNC:87995]
ENSSSCG00000020737	ENSSSCT00000022381	2	6683057	6684494	ZNRD2	zinc ribbon domain containing 2 [Source:VGNC Symbol;Acc:VGNC:96606]
ENSSSCG00000012985	ENSSSCT00000014195	2	6701510	6720153	LTBP3	latent transforming growth factor beta binding protein 3 [Source:VGNC Symbol;Acc:VGNC:89887]
ENSSSCG00000012985	ENSSSCT00000084819	2	6701510	6720153	LTBP3	latent transforming growth factor beta binding protein 3 [Source:VGNC Symbol;Acc:VGNC:89887]
ENSSSCG00000012985	ENSSSCT00000076710	2	6701510	6720153	LTBP3	latent transforming growth factor beta binding protein 3 [Source:VGNC Symbol;Acc:VGNC:89887]
ENSSSCG00000012984	ENSSSCT00000014194	2	6716115	6733438	SCYL1	SCY1 like pseudokinase 1 [Source:VGNC Symbol;Acc:VGNC:100856]
ENSSSCG00000012984	ENSSSCT00000065065	2	6716115	6733438	SCYL1	SCY1 like pseudokinase 1 [Source:VGNC Symbol;Acc:VGNC:100856]
ENSSSCG00000012992	ENSSSCT00000059913	2	6822967	6843470	FRMD8	FERM domain containing 8 [Source:VGNC Symbol;Acc:VGNC:99653]
ENSSSCG00000012992	ENSSSCT00000041032	2	6822967	6843470	FRMD8	FERM domain containing 8 [Source:VGNC Symbol;Acc:VGNC:99653]
ENSSSCG00000012992	ENSSSCT00000014202	2	6822967	6843470	FRMD8	FERM domain containing 8 [Source:VGNC Symbol;Acc:VGNC:99653]
ENSSSCG00000012993	ENSSSCT00000014203	2	6851617	6857880	SLC25A45	solute carrier family 25 member 45 [Source:VGNC Symbol;Acc:VGNC:93018]
ENSSSCG00000012993	ENSSSCT00000079275	2	6851617	6857880	SLC25A45	solute carrier family 25 member 45 [Source:VGNC Symbol;Acc:VGNC:93018]
ENSSSCG00000012993	ENSSSCT00000068439	2	6851617	6857880	SLC25A45	solute carrier family 25 member 45 [Source:VGNC Symbol;Acc:VGNC:93018]
ENSSSCG00000012994	ENSSSCT00000014204	2	6865374	6866789	TIGD3	tigger transposable element derived 3 [Source:VGNC Symbol;Acc:VGNC:93982]
ENSSSCG00000012995	ENSSSCT00000054785	2	6870332	6886467	DPF2	double PHD fingers 2 [Source:VGNC Symbol;Acc:VGNC:87413]
ENSSSCG00000012995	ENSSSCT00000036918	2	6870332	6886467	DPF2	double PHD fingers 2 [Source:VGNC Symbol;Acc:VGNC:87413]
ENSSSCG00000012996	ENSSSCT00000048416	2	6895847	6904040	CDC42EP2	CDC42 effector protein 2 [Source:VGNC Symbol;Acc:VGNC:86456]
ENSSSCG00000012996	ENSSSCT00000014206	2	6895847	6904040	CDC42EP2	CDC42 effector protein 2 [Source:VGNC Symbol;Acc:VGNC:86456]
ENSSSCG00000012997	ENSSSCT00000041295	2	6922387	6950179	POLA2	DNA polymerase alpha 2, accessory subunit [Source:VGNC Symbol;Acc:VGNC:100329]
ENSSSCG00000012997	ENSSSCT00000054483	2	6922387	6950179	POLA2	DNA polymerase alpha 2, accessory subunit [Source:VGNC Symbol;Acc:VGNC:100329]
ENSSSCG00000012998	ENSSSCT00000014208	2	6970380	6995665	SLC22A20	solute carrier family 22 member 20
ENSSSCG00000012999	ENSSSCT00000059315	2	6997985	7022684	CAPN1	calpain 1 [Source:VGNC Symbol;Acc:VGNC:86170]
ENSSSCG00000012999	ENSSSCT00000067293	2	6997985	7022684	CAPN1	calpain 1 [Source:VGNC Symbol;Acc:VGNC:86170]
ENSSSCG00000012999	ENSSSCT00000014210	2	6997985	7022684	CAPN1	calpain 1 [Source:VGNC Symbol;Acc:VGNC:86170]
ENSSSCG00000030977	ENSSSCT00000033232	2	7011544	7011852
ENSSSCG00000038112	ENSSSCT00000092638	2	7030733	7058967	SPDYC	speedy/RINGO cell cycle regulator family member C [Source:VGNC Symbol;Acc:VGNC:93397]
ENSSSCG00000038112	ENSSSCT00000045177	2	7030733	7058967	SPDYC	speedy/RINGO cell cycle regulator family member C [Source:VGNC Symbol;Acc:VGNC:93397]
ENSSSCG00000039740	ENSSSCT00000086035	2	7059462	7066601	SYVN1	synoviolin 1 [Source:HGNC Symbol;Acc:HGNC:20738]
ENSSSCG00000039740	ENSSSCT00000059956	2	7059462	7066601	SYVN1	synoviolin 1 [Source:HGNC Symbol;Acc:HGNC:20738]
ENSSSCG00000013001	ENSSSCT00000014212	2	7066523	7071812	MRPL49	mitochondrial ribosomal protein L49 [Source:VGNC Symbol;Acc:VGNC:90373]
ENSSSCG00000013001	ENSSSCT00000102027	2	7066523	7071812	MRPL49	mitochondrial ribosomal protein L49 [Source:VGNC Symbol;Acc:VGNC:90373]
ENSSSCG00000013001	ENSSSCT00000098921	2	7066523	7071812	MRPL49	mitochondrial ribosomal protein L49 [Source:VGNC Symbol;Acc:VGNC:90373]
ENSSSCG00000027057	ENSSSCT00000065049	2	7070906	7072809	FAU	synoviolin 1 [Source:VGNC Symbol;Acc:VGNC:93695]
ENSSSCG00000027057	ENSSSCT00000027683	2	7070906	7072809	FAU	synoviolin 1 [Source:VGNC Symbol;Acc:VGNC:93695]
ENSSSCG00000013004	ENSSSCT00000014215	2	7075068	7081432	TM7SF2	transmembrane 7 superfamily member 2 [Source:VGNC Symbol;Acc:VGNC:98373]
ENSSSCG00000013004	ENSSSCT00000088656	2	7075068	7081432	TM7SF2	transmembrane 7 superfamily member 2 [Source:VGNC Symbol;Acc:VGNC:98373]
ENSSSCG00000013003	ENSSSCT00000014214	2	7075360	7076644	ZNHIT2	zinc finger HIT-type containing 2 [Source:VGNC Symbol;Acc:VGNC:95314]
ENSSSCG00000013005	ENSSSCT00000014216	2	7081608	7098641	VPS51	VPS51 subunit of GARP complex [Source:VGNC Symbol;Acc:VGNC:94859]
ENSSSCG00000047012	ENSSSCT00000081854	2	7094806	7099324	TMEM262	transmembrane protein 262 [Source:HGNC Symbol;Acc:HGNC:49389]
ENSSSCG00000013007	ENSSSCT00000014218	2	7098766	7103536	ZFPL1	zinc finger protein like 1 [Source:VGNC Symbol;Acc:VGNC:95151]
ENSSSCG00000013008	ENSSSCT00000076895	2	7103673	7113202	CDCA5	cell division cycle associated 5 [Source:VGNC Symbol;Acc:VGNC:86468]
ENSSSCG00000013008	ENSSSCT00000027221	2	7103673	7113202	CDCA5	cell division cycle associated 5 [Source:VGNC Symbol;Acc:VGNC:86468]
ENSSSCG00000013008	ENSSSCT00000049864	2	7103673	7113202	CDCA5	cell division cycle associated 5 [Source:VGNC Symbol;Acc:VGNC:86468]
ENSSSCG00000013010	ENSSSCT00000101446	2	7127624	7138415	NAALADL1	N-acetylated alpha-linked acidic dipeptidase like 1 [Source:VGNC Symbol;Acc:VGNC:90558]
ENSSSCG00000013010	ENSSSCT00000081922	2	7127624	7138415	NAALADL1	N-acetylated alpha-linked acidic dipeptidase like 1 [Source:VGNC Symbol;Acc:VGNC:90558]
ENSSSCG00000013010	ENSSSCT00000014221	2	7127624	7138415	NAALADL1	N-acetylated alpha-linked acidic dipeptidase like 1 [Source:VGNC Symbol;Acc:VGNC:90558]
ENSSSCG00000013011	ENSSSCT00000104388	2	7138413	7141898	SAC3D1	SAC3 domain containing 1 [Source:VGNC Symbol;Acc:VGNC:92556]
ENSSSCG00000013011	ENSSSCT00000014222	2	7138413	7141898	SAC3D1	SAC3 domain containing 1 [Source:VGNC Symbol;Acc:VGNC:92556]
ENSSSCG00000013012	ENSSSCT00000087409	2	7142291	7158868	SNX15	sorting nexin 15 [Source:VGNC Symbol;Acc:VGNC:100864]
ENSSSCG00000013012	ENSSSCT00000014223	2	7142291	7158868	SNX15	sorting nexin 15 [Source:VGNC Symbol;Acc:VGNC:100864]
ENSSSCG00000013012	ENSSSCT00000047619	2	7142291	7158868	SNX15	sorting nexin 15 [Source:VGNC Symbol;Acc:VGNC:100864]
ENSSSCG00000034387	ENSSSCT00000070722	2	7157918	7167212	ARL2	ADP ribosylation factor like GTPase 2 [Source:VGNC Symbol;Acc:VGNC:97885]
ENSSSCG00000034387	ENSSSCT00000051108	2	7157918	7167212	ARL2	ADP ribosylation factor like GTPase 2 [Source:VGNC Symbol;Acc:VGNC:97885]
ENSSSCG00000023178	ENSSSCT00000025376	2	7180259	7188989	BATF2	basic leucine zipper ATF-like transcription factor 2 [Source:VGNC Symbol;Acc:VGNC:85759]
ENSSSCG00000040674	ENSSSCT00000051605	2	7209377	7244930	MAJIN	membrane anchored junction protein [Source:VGNC Symbol;Acc:VGNC:89958]
ENSSSCG00000013015	ENSSSCT00000014226	2	7247069	7247932	GPHA2	glycoprotein hormone subunit alpha 2 [Source:VGNC Symbol;Acc:VGNC:88585]
ENSSSCG00000013016	ENSSSCT00000014227	2	7248151	7256427	PPP2R5B	protein phosphatase 2 regulatory subunit B'beta [Source:VGNC Symbol;Acc:VGNC:91752]
ENSSSCG00000023890	ENSSSCT00000026889	2	7262031	7282347	ATG2A	autophagy related 2A [Source:VGNC Symbol;Acc:VGNC:85619]
ENSSSCG00000013017	ENSSSCT00000044047	2	7298208	7321576	EHD1	EH domain containing 1 [Source:VGNC Symbol;Acc:VGNC:87595]
ENSSSCG00000013017	ENSSSCT00000076534	2	7298208	7321576	EHD1	EH domain containing 1 [Source:VGNC Symbol;Acc:VGNC:87595]
ENSSSCG00000013017	ENSSSCT00000014228	2	7298208	7321576	EHD1	EH domain containing 1 [Source:VGNC Symbol;Acc:VGNC:87595]
ENSSSCG00000013017	ENSSSCT00000081308	2	7298208	7321576	EHD1	EH domain containing 1 [Source:VGNC Symbol;Acc:VGNC:87595]
ENSSSCG00000013018	ENSSSCT00000014229	2	7328156	7347451	CDC42BPG	CDC42 binding protein kinase gamma [Source:VGNC Symbol;Acc:VGNC:86454]	FC9
ENSSSCG00000013019	ENSSSCT00000014230	2	7358218	7364952	MEN1	menin 1 [Source:VGNC Symbol;Acc:VGNC:90140]
ENSSSCG00000013019	ENSSSCT00000040402	2	7358218	7364952	MEN1	menin 1 [Source:VGNC Symbol;Acc:VGNC:90140]
ENSSSCG00000013020	ENSSSCT00000055472	2	7365246	7378996	MAP4K2	mitogen-activated protein kinase kinase kinase kinase 2 [Source:VGNC Symbol;Acc:VGNC:98112]
ENSSSCG00000062583	ENSSSCT00000046089	2	7391383	7404948	SF1	splicing factor 1 [Source:HGNC Symbol;Acc:HGNC:12950]
ENSSSCG00000062583	ENSSSCT00000062161	2	7391383	7404948	SF1	splicing factor 1 [Source:HGNC Symbol;Acc:HGNC:12950]
ENSSSCG00000013022	ENSSSCT00000075431	2	7409116	7421254	PYGM	glycogen phosphorylase, muscle associated [Source:VGNC Symbol;Acc:VGNC:92020]
ENSSSCG00000013022	ENSSSCT00000083511	2	7409116	7421254	PYGM	glycogen phosphorylase, muscle associated [Source:VGNC Symbol;Acc:VGNC:92020]
ENSSSCG00000013022	ENSSSCT00000014234	2	7409116	7421254	PYGM	glycogen phosphorylase, muscle associated [Source:VGNC Symbol;Acc:VGNC:92020]
ENSSSCG00000013022	ENSSSCT00000054386	2	7409116	7421254	PYGM	glycogen phosphorylase, muscle associated [Source:VGNC Symbol;Acc:VGNC:92020]
ENSSSCG00000013023	ENSSSCT00000102572	2	7422846	7440404	RASGRP2	RAS guanyl releasing protein 2 [Source:VGNC Symbol;Acc:VGNC:92114]	FC9
ENSSSCG00000013023	ENSSSCT00000067397	2	7422846	7440404	RASGRP2	RAS guanyl releasing protein 2 [Source:VGNC Symbol;Acc:VGNC:92114]	FC9
ENSSSCG00000013023	ENSSSCT00000014236	2	7422846	7440404	RASGRP2	RAS guanyl releasing protein 2 [Source:VGNC Symbol;Acc:VGNC:92114]	FC9
ENSSSCG00000013023	ENSSSCT00000056731	2	7422846	7440404	RASGRP2	RAS guanyl releasing protein 2 [Source:VGNC Symbol;Acc:VGNC:92114]	FC9
ENSSSCG00000058872	ENSSSCT00000094112	2	13720066	13720995
ENSSSCG00000044933	ENSSSCT00000041086	2	13735987	13736916
ENSSSCG00000058107	ENSSSCT00000103354	2	13750026	13751059
ENSSSCG00000054011	ENSSSCT00000099954	2	13767045	13767974
ENSSSCG00000053653	ENSSSCT00000098976	2	13791493	13797385
ENSSSCG00000053282	ENSSSCT00000104860	2	13813222	13814151	LOC110259268	olfactory receptor 5AK2-like
ENSSSCG00000052823	ENSSSCT00000093863	2	13828048	13828998
ENSSSCG00000013195	ENSSSCT00000014415	2	13864116	13865048	LOC110259717	putative olfactory receptor 5AK3
ENSSSCG00000028363	ENSSSCT00000065646	2	76158045	76224446	TMPRSS9	transmembrane serine protease 9 [Source:VGNC Symbol;Acc:VGNC:94240]	FC1
ENSSSCG00000013464	ENSSSCT00000014709	2	76230061	76247051	SPPL2B	signal peptide peptidase like 2B [Source:VGNC Symbol;Acc:VGNC:98338]
ENSSSCG00000013464	ENSSSCT00000050009	2	76230061	76247051	SPPL2B	signal peptide peptidase like 2B [Source:VGNC Symbol;Acc:VGNC:98338]
ENSSSCG00000013463	ENSSSCT00000071368	2	76247058	76252598	LSM7	LSM7 homolog, U6 small nuclear RNA and mRNA degradation associated [Source:VGNC Symbol;Acc:VGNC:89876]
ENSSSCG00000013463	ENSSSCT00000090383	2	76247058	76252598	LSM7	LSM7 homolog, U6 small nuclear RNA and mRNA degradation associated [Source:VGNC Symbol;Acc:VGNC:89876]
ENSSSCG00000013463	ENSSSCT00000014708	2	76247058	76252598	LSM7	LSM7 homolog, U6 small nuclear RNA and mRNA degradation associated [Source:VGNC Symbol;Acc:VGNC:89876]
ENSSSCG00000013462	ENSSSCT00000014706	2	76264071	76280623	LINGO3	leucine rich repeat and Ig domain containing 3 [Source:VGNC Symbol;Acc:VGNC:89734]
ENSSSCG00000013461	ENSSSCT00000014705	2	76285882	76291290	PEAK3	PEAK family member 3 [Source:VGNC Symbol;Acc:VGNC:91301]
ENSSSCG00000013460	ENSSSCT00000014704	2	76293150	76296620	OAZ1	ornithine decarboxylase antizyme 1 [Source:VGNC Symbol;Acc:VGNC:98166]
ENSSSCG00000013457	ENSSSCT00000041345	2	76339470	76401965	DOT1L	DOT1 like histone lysine methyltransferase [Source:VGNC Symbol;Acc:VGNC:87410]
ENSSSCG00000013453	ENSSSCT00000075680	2	76402460	76405170	PLEKHJ1	pleckstrin homology domain containing J1 [Source:VGNC Symbol;Acc:VGNC:91551]
ENSSSCG00000013453	ENSSSCT00000014697	2	76402460	76405170	PLEKHJ1	pleckstrin homology domain containing J1 [Source:VGNC Symbol;Acc:VGNC:91551]
ENSSSCG00000061881	ENSSSCT00000086109	2	76410602	76415776	SF3A2	splicing factor 3a subunit 2 [Source:HGNC Symbol;Acc:HGNC:10766]
ENSSSCG00000061881	ENSSSCT00000053181	2	76410602	76415776	SF3A2	splicing factor 3a subunit 2 [Source:HGNC Symbol;Acc:HGNC:10766]
ENSSSCG00000035812	ENSSSCT00000055635	2	76414427	76418312	AMH	anti-Mullerian hormone [Source:HGNC Symbol;Acc:HGNC:464]
ENSSSCG00000031899	ENSSSCT00000044629	2	76418320	76422263	JSRP1	junctional sarcoplasmic reticulum protein 1 [Source:VGNC Symbol;Acc:VGNC:89294]
ENSSSCG00000040157	ENSSSCT00000077473	2	76428476	76471257	AP3D1	adaptor related protein complex 3 subunit delta 1 [Source:VGNC Symbol;Acc:VGNC:85389]
ENSSSCG00000040157	ENSSSCT00000088590	2	76428476	76471257	AP3D1	adaptor related protein complex 3 subunit delta 1 [Source:VGNC Symbol;Acc:VGNC:85389]
ENSSSCG00000040157	ENSSSCT00000071524	2	76428476	76471257	AP3D1	adaptor related protein complex 3 subunit delta 1 [Source:VGNC Symbol;Acc:VGNC:85389]
ENSSSCG00000013455	ENSSSCT00000014699	2	76472231	76475170	IZUMO4	IZUMO family member 4 [Source:VGNC Symbol;Acc:VGNC:89265]
ENSSSCG00000013455	ENSSSCT00000085162	2	76472231	76475170	IZUMO4	IZUMO family member 4 [Source:VGNC Symbol;Acc:VGNC:89265]
ENSSSCG00000013455	ENSSSCT00000045413	2	76472231	76475170	IZUMO4	IZUMO family member 4 [Source:VGNC Symbol;Acc:VGNC:89265]
ENSSSCG00000032366	ENSSSCT00000049830	2	76475530	76496060	MOB3A	MOB kinase activator 3A [Source:VGNC Symbol;Acc:VGNC:90292]
ENSSSCG00000013448	ENSSSCT00000053489	2	76510303	76522883	MKNK2	MAPK interacting serine/threonine kinase 2 [Source:VGNC Symbol;Acc:VGNC:90247]
ENSSSCG00000013444	ENSSSCT00000014688	2	76538523	76559919	BTBD2	BTB domain containing 2 [Source:VGNC Symbol;Acc:VGNC:85906]
ENSSSCG00000013445	ENSSSCT00000078594	2	76573987	76609384	CSNK1G2	casein kinase 1 gamma 2 [Source:VGNC Symbol;Acc:VGNC:97950]
ENSSSCG00000013445	ENSSSCT00000014689	2	76573987	76609384	CSNK1G2	casein kinase 1 gamma 2 [Source:VGNC Symbol;Acc:VGNC:97950]
ENSSSCG00000013446	ENSSSCT00000081770	2	76615000	76634264	SCAMP4	secretory carrier membrane protein 4 [Source:VGNC Symbol;Acc:VGNC:92608]
ENSSSCG00000013446	ENSSSCT00000014690	2	76615000	76634264	SCAMP4	secretory carrier membrane protein 4 [Source:VGNC Symbol;Acc:VGNC:92608]
ENSSSCG00000013446	ENSSSCT00000069267	2	76615000	76634264	SCAMP4	secretory carrier membrane protein 4 [Source:VGNC Symbol;Acc:VGNC:92608]
ENSSSCG00000038810	ENSSSCT00000047042	2	76628633	76634262	ADAT3	adenosine deaminase tRNA specific 3 [Source:VGNC Symbol;Acc:VGNC:85101]
ENSSSCG00000013442	ENSSSCT00000014686	2	76658068	76666552	ABHD17A	abhydrolase domain containing 17A, depalmitoylase [Source:VGNC Symbol;Acc:VGNC:84976]
ENSSSCG00000024672	ENSSSCT00000029522	2	76680020	76690841	KLF16	Kruppel like factor 16 [Source:VGNC Symbol;Acc:VGNC:89496]
ENSSSCG00000040624	ENSSSCT00000014691	2	76693796	76718394	REXO1	RNA exonuclease 1 homolog [Source:VGNC Symbol;Acc:VGNC:100851]
ENSSSCG00000040624	ENSSSCT00000062787	2	76693796	76718394	REXO1	RNA exonuclease 1 homolog [Source:VGNC Symbol;Acc:VGNC:100851]
ENSSSCG00000013440	ENSSSCT00000096671	2	76722247	76745898	ATP8B3	ATPase phospholipid transporting 8B3 [Source:VGNC Symbol;Acc:VGNC:85681]
ENSSSCG00000013440	ENSSSCT00000014684	2	76722247	76745898	ATP8B3	ATPase phospholipid transporting 8B3 [Source:VGNC Symbol;Acc:VGNC:85681]
ENSSSCG00000013440	ENSSSCT00000062084	2	76722247	76745898	ATP8B3	ATPase phospholipid transporting 8B3 [Source:VGNC Symbol;Acc:VGNC:85681]
ENSSSCG00000013440	ENSSSCT00000098876	2	76722247	76745898	ATP8B3	ATPase phospholipid transporting 8B3 [Source:VGNC Symbol;Acc:VGNC:85681]
ENSSSCG00000013439	ENSSSCT00000014683	2	76750069	76769812	ONECUT3	one cut homeobox 3 [Source:VGNC Symbol;Acc:VGNC:91044]
ENSSSCG00000013437	ENSSSCT00000047357	2	76859089	76898351	TCF3	transcription factor 3 [Source:VGNC Symbol;Acc:VGNC:93822]
ENSSSCG00000013437	ENSSSCT00000014681	2	76859089	76898351	TCF3	transcription factor 3 [Source:VGNC Symbol;Acc:VGNC:93822]
ENSSSCG00000013437	ENSSSCT00000098108	2	76859089	76898351	TCF3	transcription factor 3 [Source:VGNC Symbol;Acc:VGNC:93822]
ENSSSCG00000013437	ENSSSCT00000060849	2	76859089	76898351	TCF3	transcription factor 3 [Source:VGNC Symbol;Acc:VGNC:93822]
ENSSSCG00000013437	ENSSSCT00000050058	2	76859089	76898351	TCF3	transcription factor 3 [Source:VGNC Symbol;Acc:VGNC:93822]
ENSSSCG00000013437	ENSSSCT00000036977	2	76859089	76898351	TCF3	transcription factor 3 [Source:VGNC Symbol;Acc:VGNC:93822]
ENSSSCG00000013437	ENSSSCT00000065497	2	76859089	76898351	TCF3	transcription factor 3 [Source:VGNC Symbol;Acc:VGNC:93822]
ENSSSCG00000013437	ENSSSCT00000063738	2	76859089	76898351	TCF3	transcription factor 3 [Source:VGNC Symbol;Acc:VGNC:93822]
ENSSSCG00000013436	ENSSSCT00000014680	2	76903281	76909544	UQCR11	ubiquinol-cytochrome c reductase, complex III subunit XI [Source:HGNC Symbol;Acc:HGNC:30862]
ENSSSCG00000013435	ENSSSCT00000014679	2	76906644	76923432	MBD3	methyl-CpG binding domain protein 3 [Source:VGNC Symbol;Acc:VGNC:90049]
ENSSSCG00000013435	ENSSSCT00000072738	2	76906644	76923432	MBD3	methyl-CpG binding domain protein 3 [Source:VGNC Symbol;Acc:VGNC:90049]
ENSSSCG00000021750	ENSSSCT00000022668	2	76929619	76938367	MEX3D	mex-3 RNA binding family member D [Source:VGNC Symbol;Acc:VGNC:90171]
ENSSSCG00000013434	ENSSSCT00000097954	2	76948063	76955757	PLK5	polo like kinase 5
ENSSSCG00000013434	ENSSSCT00000014678	2	76948063	76955757	PLK5	polo like kinase 5
ENSSSCG00000013434	ENSSSCT00000097166	2	76948063	76955757	PLK5	polo like kinase 5
ENSSSCG00000013433	ENSSSCT00000074591	2	76966766	76975820	ADAMTSL5	ADAMTS like 5 [Source:VGNC Symbol;Acc:VGNC:85094]
ENSSSCG00000013433	ENSSSCT00000014677	2	76966766	76975820	ADAMTSL5	ADAMTS like 5 [Source:VGNC Symbol;Acc:VGNC:85094]
ENSSSCG00000026387	ENSSSCT00000100292	2	76983452	76988882	REEP6	receptor accessory protein 6 [Source:VGNC Symbol;Acc:VGNC:100850]
ENSSSCG00000026387	ENSSSCT00000022339	2	76983452	76988882	REEP6	receptor accessory protein 6 [Source:VGNC Symbol;Acc:VGNC:100850]
ENSSSCG00000024379	ENSSSCT00000097634	2	76989544	76997766	PCSK4	proprotein convertase subtilisin/kexin type 4 [Source:VGNC Symbol;Acc:VGNC:91232]
ENSSSCG00000024379	ENSSSCT00000028148	2	76989544	76997766	PCSK4	proprotein convertase subtilisin/kexin type 4 [Source:VGNC Symbol;Acc:VGNC:91232]
ENSSSCG00000024379	ENSSSCT00000099474	2	76989544	76997766	PCSK4	proprotein convertase subtilisin/kexin type 4 [Source:VGNC Symbol;Acc:VGNC:91232]
ENSSSCG00000024379	ENSSSCT00000105857	2	76989544	76997766	PCSK4	proprotein convertase subtilisin/kexin type 4 [Source:VGNC Symbol;Acc:VGNC:91232]
ENSSSCG00000024379	ENSSSCT00000101171	2	76989544	76997766	PCSK4	proprotein convertase subtilisin/kexin type 4 [Source:VGNC Symbol;Acc:VGNC:91232]
ENSSSCG00000022265	ENSSSCT00000074203	2	76998982	77003326	C19orf25	chromosome 2 C19orf25 homolog [Source:VGNC Symbol;Acc:VGNC:86002]
ENSSSCG00000023329	ENSSSCT00000022673	2	77005706	77034561	APC2	APC regulator of WNT signaling pathway 2 [Source:VGNC Symbol;Acc:VGNC:85405]
ENSSSCG00000033169	ENSSSCT00000043875	2	77043329	77046747	RPS15	ribosomal protein S15 [Source:HGNC Symbol;Acc:HGNC:10388]
ENSSSCG00000033169	ENSSSCT00000094259	2	77043329	77046747	RPS15	ribosomal protein S15 [Source:HGNC Symbol;Acc:HGNC:10388]
ENSSSCG00000033169	ENSSSCT00000102918	2	77043329	77046747	RPS15	ribosomal protein S15 [Source:HGNC Symbol;Acc:HGNC:10388]
ENSSSCG00000033169	ENSSSCT00000048907	2	77043329	77046747	RPS15	ribosomal protein S15 [Source:HGNC Symbol;Acc:HGNC:10388]
ENSSSCG00000013427	ENSSSCT00000023438	2	77048896	77070453	DAZAP1	DAZ associated protein 1 [Source:HGNC Symbol;Acc:HGNC:2683]
ENSSSCG00000013427	ENSSSCT00000051975	2	77048896	77070453	DAZAP1	DAZ associated protein 1 [Source:HGNC Symbol;Acc:HGNC:2683]
ENSSSCG00000013427	ENSSSCT00000074738	2	77048896	77070453	DAZAP1	DAZ associated protein 1 [Source:HGNC Symbol;Acc:HGNC:2683]
ENSSSCG00000023142	ENSSSCT00000048537	2	77076566	77079759	GAMT	guanidinoacetate N-methyltransferase [Source:VGNC Symbol;Acc:VGNC:88342]
ENSSSCG00000023142	ENSSSCT00000026588	2	77076566	77079759	GAMT	guanidinoacetate N-methyltransferase [Source:VGNC Symbol;Acc:VGNC:88342]
ENSSSCG00000024144	ENSSSCT00000066706	2	77080377	77087325	NDUFS7	NADH:ubiquinone oxidoreductase core subunit S7 [Source:VGNC Symbol;Acc:VGNC:90655]
ENSSSCG00000024144	ENSSSCT00000068530	2	77080377	77087325	NDUFS7	NADH:ubiquinone oxidoreductase core subunit S7 [Source:VGNC Symbol;Acc:VGNC:90655]
ENSSSCG00000024144	ENSSSCT00000078246	2	77080377	77087325	NDUFS7	NADH:ubiquinone oxidoreductase core subunit S7 [Source:VGNC Symbol;Acc:VGNC:90655]
ENSSSCG00000024144	ENSSSCT00000023318	2	77080377	77087325	NDUFS7	NADH:ubiquinone oxidoreductase core subunit S7 [Source:VGNC Symbol;Acc:VGNC:90655]
ENSSSCG00000024144	ENSSSCT00000046352	2	77080377	77087325	NDUFS7	NADH:ubiquinone oxidoreductase core subunit S7 [Source:VGNC Symbol;Acc:VGNC:90655]
ENSSSCG00000013426	ENSSSCT00000040571	2	77089917	77111205	PWWP3A	PWWP domain containing 3A, DNA repair factor [Source:VGNC Symbol;Acc:VGNC:92011]
ENSSSCG00000013426	ENSSSCT00000044562	2	77089917	77111205	PWWP3A	PWWP domain containing 3A, DNA repair factor [Source:VGNC Symbol;Acc:VGNC:92011]
ENSSSCG00000013426	ENSSSCT00000028114	2	77089917	77111205	PWWP3A	PWWP domain containing 3A, DNA repair factor [Source:VGNC Symbol;Acc:VGNC:92011]
ENSSSCG00000013426	ENSSSCT00000014670	2	77089917	77111205	PWWP3A	PWWP domain containing 3A, DNA repair factor [Source:VGNC Symbol;Acc:VGNC:92011]
ENSSSCG00000038701	ENSSSCT00000050735	2	77165193	77179246	EFNA2	ephrin A2 [Source:VGNC Symbol;Acc:VGNC:87573]
ENSSSCG00000056515	ENSSSCT00000061041	2	77185308	77188501	FAM174C	family with sequence similarity 174 member C [Source:HGNC Symbol;Acc:HGNC:26073]
ENSSSCG00000053466	ENSSSCT00000057503	2	77189846	77195569	CIRBP	cold inducible RNA binding protein [Source:HGNC Symbol;Acc:HGNC:1982]
ENSSSCG00000053466	ENSSSCT00000104169	2	77189846	77195569	CIRBP	cold inducible RNA binding protein [Source:HGNC Symbol;Acc:HGNC:1982]
ENSSSCG00000053466	ENSSSCT00000014671	2	77189846	77195569	CIRBP	cold inducible RNA binding protein [Source:HGNC Symbol;Acc:HGNC:1982]
ENSSSCG00000053466	ENSSSCT00000062469	2	77189846	77195569	CIRBP	cold inducible RNA binding protein [Source:HGNC Symbol;Acc:HGNC:1982]
ENSSSCG00000053466	ENSSSCT00000039931	2	77189846	77195569	CIRBP	cold inducible RNA binding protein [Source:HGNC Symbol;Acc:HGNC:1982]
ENSSSCG00000013432	ENSSSCT00000014676	2	77204017	77211671	MIDN	midnolin [Source:VGNC Symbol;Acc:VGNC:90216]
ENSSSCG00000013432	ENSSSCT00000049144	2	77204017	77211671	MIDN	midnolin [Source:VGNC Symbol;Acc:VGNC:90216]
ENSSSCG00000035532	ENSSSCT00000046776	2	77216436	77222632	ATP5F1D	ATP synthase F1 subunit delta [Source:VGNC Symbol;Acc:VGNC:96795]
ENSSSCG00000035532	ENSSSCT00000087322	2	77216436	77222632	ATP5F1D	ATP synthase F1 subunit delta [Source:VGNC Symbol;Acc:VGNC:96795]
ENSSSCG00000034339	ENSSSCT00000014674	2	77220972	77230058	CBARP	CACN subunit beta associated regulatory protein [Source:VGNC Symbol;Acc:VGNC:86220]
ENSSSCG00000013429	ENSSSCT00000014673	2	77230372	77249327	STK11	serine/threonine kinase 11 [Source:VGNC Symbol;Acc:VGNC:93549]
ENSSSCG00000030042	ENSSSCT00000050695	2	77275013	77320367	SBNO2	strawberry notch homolog 2 [Source:VGNC Symbol;Acc:VGNC:92597]
ENSSSCG00000030042	ENSSSCT00000022580	2	77275013	77320367	SBNO2	strawberry notch homolog 2 [Source:VGNC Symbol;Acc:VGNC:92597]
ENSSSCG00000030042	ENSSSCT00000042316	2	77275013	77320367	SBNO2	strawberry notch homolog 2 [Source:VGNC Symbol;Acc:VGNC:92597]
ENSSSCG00000024052	ENSSSCT00000105430	2	77320464	77323931	GPX4	glutathione peroxidase 4 [Source:VGNC Symbol;Acc:VGNC:99753]
ENSSSCG00000024052	ENSSSCT00000051893	2	77320464	77323931	GPX4	glutathione peroxidase 4 [Source:VGNC Symbol;Acc:VGNC:99753]
ENSSSCG00000021472	ENSSSCT00000089963	2	77330686	77341900	POLR2E	RNA polymerase II, I and III subunit E [Source:VGNC Symbol;Acc:VGNC:91649]
ENSSSCG00000021472	ENSSSCT00000023998	2	77330686	77341900	POLR2E	RNA polymerase II, I and III subunit E [Source:VGNC Symbol;Acc:VGNC:91649]
ENSSSCG00000021472	ENSSSCT00000056058	2	77330686	77341900	POLR2E	RNA polymerase II, I and III subunit E [Source:VGNC Symbol;Acc:VGNC:91649]
ENSSSCG00000027565	ENSSSCT00000074153	2	77342156	77356837	ARHGAP45	Rho GTPase activating protein 45 [Source:VGNC Symbol;Acc:VGNC:85479]	FC9
ENSSSCG00000027565	ENSSSCT00000043837	2	77342156	77356837	ARHGAP45	Rho GTPase activating protein 45 [Source:VGNC Symbol;Acc:VGNC:85479]	FC9
ENSSSCG00000027565	ENSSSCT00000031323	2	77342156	77356837	ARHGAP45	Rho GTPase activating protein 45 [Source:VGNC Symbol;Acc:VGNC:85479]	FC9
ENSSSCG00000023121	ENSSSCT00000023050	2	77357218	77375180	ABCA7	ATP binding cassette subfamily A member 7 [Source:VGNC Symbol;Acc:VGNC:84951]
ENSSSCG00000039542	ENSSSCT00000027330	2	77375983	77385571	CNN2	calponin 2 [Source:VGNC Symbol;Acc:VGNC:99619]
ENSSSCG00000027779	ENSSSCT00000083487	2	77393611	77402262	TMEM259	transmembrane protein 259 [Source:VGNC Symbol;Acc:VGNC:94162]
ENSSSCG00000027779	ENSSSCT00000032297	2	77393611	77402262	TMEM259	transmembrane protein 259 [Source:VGNC Symbol;Acc:VGNC:94162]
ENSSSCG00000029635	ENSSSCT00000090733	2	77401368	77412136	GRIN3B	glutamate ionotropic receptor NMDA type subunit 3B [Source:VGNC Symbol;Acc:VGNC:88688]
ENSSSCG00000029635	ENSSSCT00000026993	2	77401368	77412136	GRIN3B	glutamate ionotropic receptor NMDA type subunit 3B [Source:VGNC Symbol;Acc:VGNC:88688]
ENSSSCG00000013423	ENSSSCT00000060928	2	77417539	77423485	WDR18	WD repeat domain 18 [Source:VGNC Symbol;Acc:VGNC:94908]
ENSSSCG00000013423	ENSSSCT00000014667	2	77417539	77423485	WDR18	WD repeat domain 18 [Source:VGNC Symbol;Acc:VGNC:94908]
ENSSSCG00000037642	ENSSSCT00000027334	2	77431087	77464628	ARID3A	AT-rich interaction domain 3A [Source:VGNC Symbol;Acc:VGNC:85507]
ENSSSCG00000013420	ENSSSCT00000085094	2	77472362	77479204	KISS1R	KISS1 receptor [Source:VGNC Symbol;Acc:VGNC:89484]
ENSSSCG00000013420	ENSSSCT00000014664	2	77472362	77479204	KISS1R	KISS1 receptor [Source:VGNC Symbol;Acc:VGNC:89484]
ENSSSCG00000013419	ENSSSCT00000014663	2	77479273	77489105	R3HDM4	R3H domain containing 4 [Source:VGNC Symbol;Acc:VGNC:92038]
ENSSSCG00000013419	ENSSSCT00000050362	2	77479273	77489105	R3HDM4	R3H domain containing 4 [Source:VGNC Symbol;Acc:VGNC:92038]
ENSSSCG00000013416	ENSSSCT00000014660	2	77492501	77509796	MED16	mediator complex subunit 16 [Source:VGNC Symbol;Acc:VGNC:90110]
ENSSSCG00000029130	ENSSSCT00000038011	2	77509344	77516027	ELANE	elastase, neutrophil expressed [Source:VGNC Symbol;Acc:VGNC:87637]	FC1
ENSSSCG00000029130	ENSSSCT00000048227	2	77509344	77516027	ELANE	elastase, neutrophil expressed [Source:VGNC Symbol;Acc:VGNC:87637]	FC1
ENSSSCG00000029130	ENSSSCT00000027015	2	77509344	77516027	ELANE	elastase, neutrophil expressed [Source:VGNC Symbol;Acc:VGNC:87637]	FC1
ENSSSCG00000013418	ENSSSCT00000014662	2	77509795	77511974	CFD	complement factor D [Source:VGNC Symbol;Acc:VGNC:86609]	FC1
ENSSSCG00000013417	ENSSSCT00000014661	2	77520314	77523563	PRTN3	proteinase 3 [Source:VGNC Symbol;Acc:VGNC:91889]	FC1
ENSSSCG00000013415	ENSSSCT00000014659	2	77530695	77533557	AZU1	azurocidin 1 [Source:VGNC Symbol;Acc:VGNC:85714]	FC1
ENSSSCG00000037432	ENSSSCT00000046977	2	77538969	77551785	PLPPR3	phospholipid phosphatase related 3 [Source:VGNC Symbol;Acc:VGNC:100328]
ENSSSCG00000013421	ENSSSCT00000051702	2	77551562	77563134	PTBP1	polypyrimidine tract binding protein 1 [Source:VGNC Symbol;Acc:VGNC:100330]
ENSSSCG00000013421	ENSSSCT00000050778	2	77551562	77563134	PTBP1	polypyrimidine tract binding protein 1 [Source:VGNC Symbol;Acc:VGNC:100330]
ENSSSCG00000013421	ENSSSCT00000054361	2	77551562	77563134	PTBP1	polypyrimidine tract binding protein 1 [Source:VGNC Symbol;Acc:VGNC:100330]
ENSSSCG00000013421	ENSSSCT00000014665	2	77551562	77563134	PTBP1	polypyrimidine tract binding protein 1 [Source:VGNC Symbol;Acc:VGNC:100330]
ENSSSCG00000013421	ENSSSCT00000040100	2	77551562	77563134	PTBP1	polypyrimidine tract binding protein 1 [Source:VGNC Symbol;Acc:VGNC:100330]
ENSSSCG00000013421	ENSSSCT00000073305	2	77551562	77563134	PTBP1	polypyrimidine tract binding protein 1 [Source:VGNC Symbol;Acc:VGNC:100330]
ENSSSCG00000013421	ENSSSCT00000069962	2	77551562	77563134	PTBP1	polypyrimidine tract binding protein 1 [Source:VGNC Symbol;Acc:VGNC:100330]
ENSSSCG00000013425	ENSSSCT00000014669	2	77602142	77619087	MISP	mitotic spindle positioning [Source:VGNC Symbol;Acc:VGNC:90241]
ENSSSCG00000013425	ENSSSCT00000054607	2	77602142	77619087	MISP	mitotic spindle positioning [Source:VGNC Symbol;Acc:VGNC:90241]
ENSSSCG00000039575	ENSSSCT00000037117	2	77619199	77644673	PALM	paralemmin [Source:VGNC Symbol;Acc:VGNC:91160]
ENSSSCG00000039575	ENSSSCT00000040102	2	77619199	77644673	PALM	paralemmin [Source:VGNC Symbol;Acc:VGNC:91160]
ENSSSCG00000039575	ENSSSCT00000086258	2	77619199	77644673	PALM	paralemmin [Source:VGNC Symbol;Acc:VGNC:91160]
ENSSSCG00000020780	ENSSSCT00000026967	2	77650879	77655712	PRSS57	serine protease 57 [Source:VGNC Symbol;Acc:VGNC:91886]	FC1
ENSSSCG00000037102	ENSSSCT00000057531	2	77656663	77662613	FSTL3	follistatin like 3 [Source:VGNC Symbol;Acc:VGNC:99655]
ENSSSCG00000039551	ENSSSCT00000059630	2	77673353	77683311	RNF126	ring finger protein 126 [Source:VGNC Symbol;Acc:VGNC:92353]
ENSSSCG00000039551	ENSSSCT00000103880	2	77673353	77683311	RNF126	ring finger protein 126 [Source:VGNC Symbol;Acc:VGNC:92353]
ENSSSCG00000039236	ENSSSCT00000065953	2	77683738	77687282	FGF22	fibroblast growth factor 22 [Source:VGNC Symbol;Acc:VGNC:88110]
ENSSSCG00000035693	ENSSSCT00000052795	2	77694266	77708096	POLRMT	RNA polymerase mitochondrial [Source:VGNC Symbol;Acc:VGNC:91659]
ENSSSCG00000033442	ENSSSCT00000052514	2	77708162	77730881	HCN2	hyperpolarization activated cyclic nucleotide gated potassium and sodium channel 2 [Source:VGNC Symbol;Acc:VGNC:88803]
ENSSSCG00000027907	ENSSSCT00000081400	2	77735595	77743344	BSG	basigin [Source:VGNC Symbol;Acc:VGNC:99594]
ENSSSCG00000027907	ENSSSCT00000087008	2	77735595	77743344	BSG	basigin [Source:VGNC Symbol;Acc:VGNC:99594]
ENSSSCG00000027907	ENSSSCT00000081759	2	77735595	77743344	BSG	basigin [Source:VGNC Symbol;Acc:VGNC:99594]
ENSSSCG00000032810	ENSSSCT00000091331	2	77753813	77759852	GZMM	granzyme M [Source:VGNC Symbol;Acc:VGNC:88763]	FC1
ENSSSCG00000032810	ENSSSCT00000065178	2	77753813	77759852	GZMM	granzyme M [Source:VGNC Symbol;Acc:VGNC:88763]	FC1
ENSSSCG00000039640	ENSSSCT00000048151	2	77761593	77768395	CDC34	cell division cycle 34, ubiqiutin conjugating enzyme [Source:VGNC Symbol;Acc:VGNC:86449]
ENSSSCG00000052718	ENSSSCT00000092909	2	77776277	77783416	TPGS1	tubulin polyglutamylase complex subunit 1 [Source:HGNC Symbol;Acc:HGNC:25058]
ENSSSCG00000039500	ENSSSCT00000050430	2	77784612	77789067	MADCAM1	mucosal vascular addressin cell adhesion molecule 1 [Source:VGNC Symbol;Acc:VGNC:108754]
ENSSSCG00000039500	ENSSSCT00000023867	2	77784612	77789067	MADCAM1	mucosal vascular addressin cell adhesion molecule 1 [Source:VGNC Symbol;Acc:VGNC:108754]
ENSSSCG00000039500	ENSSSCT00000051821	2	77784612	77789067	MADCAM1	mucosal vascular addressin cell adhesion molecule 1 [Source:VGNC Symbol;Acc:VGNC:108754]
ENSSSCG00000062798	ENSSSCT00000094046	2	105490948	105491295
ENSSSCG00000014431	ENSSSCT00000073988	2	150445126	150510002	AFAP1L1	actin filament associated protein 1 like 1 [Source:VGNC Symbol;Acc:VGNC:85166]
ENSSSCG00000014431	ENSSSCT00000015776	2	150445126	150510002	AFAP1L1	actin filament associated protein 1 like 1 [Source:VGNC Symbol;Acc:VGNC:85166]
ENSSSCG00000014431	ENSSSCT00000083150	2	150445126	150510002	AFAP1L1	actin filament associated protein 1 like 1 [Source:VGNC Symbol;Acc:VGNC:85166]
ENSSSCG00000014432	ENSSSCT00000049363	2	150511178	150520462	GRPEL2	GrpE like 2, mitochondrial [Source:VGNC Symbol;Acc:VGNC:88708]
ENSSSCG00000014433	ENSSSCT00000015778	2	150526174	150537517	PCYOX1L	prenylcysteine oxidase 1 like [Source:VGNC Symbol;Acc:VGNC:91236]
ENSSSCG00000014433	ENSSSCT00000077752	2	150526174	150537517	PCYOX1L	prenylcysteine oxidase 1 like [Source:VGNC Symbol;Acc:VGNC:91236]
ENSSSCG00000014434	ENSSSCT00000015779	2	150541180	150545367	IL17B	interleukin 17B [Source:VGNC Symbol;Acc:VGNC:99764]
ENSSSCG00000014434	ENSSSCT00000105504	2	150541180	150545367	IL17B	interleukin 17B [Source:VGNC Symbol;Acc:VGNC:99764]
ENSSSCG00000032383	ENSSSCT00000065818	2	150561304	150578182	LOC100514340	uncharacterized LOC100514340
ENSSSCG00000014435	ENSSSCT00000083520	2	150612077	150662284	CSNK1A1	casein kinase 1 alpha 1 [Source:VGNC Symbol;Acc:VGNC:99630]
ENSSSCG00000014435	ENSSSCT00000072261	2	150612077	150662284	CSNK1A1	casein kinase 1 alpha 1 [Source:VGNC Symbol;Acc:VGNC:99630]
ENSSSCG00000014435	ENSSSCT00000069060	2	150612077	150662284	CSNK1A1	casein kinase 1 alpha 1 [Source:VGNC Symbol;Acc:VGNC:99630]
ENSSSCG00000014435	ENSSSCT00000077919	2	150612077	150662284	CSNK1A1	casein kinase 1 alpha 1 [Source:VGNC Symbol;Acc:VGNC:99630]
ENSSSCG00000014435	ENSSSCT00000058930	2	150612077	150662284	CSNK1A1	casein kinase 1 alpha 1 [Source:VGNC Symbol;Acc:VGNC:99630]
ENSSSCG00000014436	ENSSSCT00000036763	2	150660685	150747220	ARHGEF37	Rho guanine nucleotide exchange factor 37 [Source:VGNC Symbol;Acc:VGNC:85498]
ENSSSCG00000014436	ENSSSCT00000015781	2	150660685	150747220	ARHGEF37	Rho guanine nucleotide exchange factor 37 [Source:VGNC Symbol;Acc:VGNC:85498]
ENSSSCG00000014437	ENSSSCT00000015782	2	150823373	150919376	PPARGC1B	PPARG coactivator 1 beta [Source:VGNC Symbol;Acc:VGNC:91686]
ENSSSCG00000014438	ENSSSCT00000015783	2	150927770	150985318	PDE6A	phosphodiesterase 6A [Source:VGNC Symbol;Acc:VGNC:91258]
ENSSSCG00000039045	ENSSSCT00000015784	2	150996686	151022148	SLC26A2	solute carrier family 26 member 2 [Source:VGNC Symbol;Acc:VGNC:93027]
ENSSSCG00000014440	ENSSSCT00000102004	2	151036191	151102029	HMGXB3	HMG-box containing 3 [Source:VGNC Symbol;Acc:VGNC:88910]
ENSSSCG00000014440	ENSSSCT00000015786	2	151036191	151102029	HMGXB3	HMG-box containing 3 [Source:VGNC Symbol;Acc:VGNC:88910]
ENSSSCG00000014440	ENSSSCT00000099031	2	151036191	151102029	HMGXB3	HMG-box containing 3 [Source:VGNC Symbol;Acc:VGNC:88910]
ENSSSCG00000014440	ENSSSCT00000105456	2	151036191	151102029	HMGXB3	HMG-box containing 3 [Source:VGNC Symbol;Acc:VGNC:88910]
ENSSSCG00000014441	ENSSSCT00000069286	2	151102147	151147633	CSF1R	colony stimulating factor 1 receptor [Source:VGNC Symbol;Acc:VGNC:87031]
ENSSSCG00000014441	ENSSSCT00000087092	2	151102147	151147633	CSF1R	colony stimulating factor 1 receptor [Source:VGNC Symbol;Acc:VGNC:87031]
ENSSSCG00000022741	ENSSSCT00000095464	2	151155756	151192647	PDGFRB	platelet derived growth factor receptor beta [Source:VGNC Symbol;Acc:VGNC:91268]
ENSSSCG00000022741	ENSSSCT00000015789	2	151155756	151192647	PDGFRB	platelet derived growth factor receptor beta [Source:VGNC Symbol;Acc:VGNC:91268]
ENSSSCG00000022741	ENSSSCT00000104096	2	151155756	151192647	PDGFRB	platelet derived growth factor receptor beta [Source:VGNC Symbol;Acc:VGNC:91268]
ENSSSCG00000022741	ENSSSCT00000035982	2	151155756	151192647	PDGFRB	platelet derived growth factor receptor beta [Source:VGNC Symbol;Acc:VGNC:91268]
ENSSSCG00000022741	ENSSSCT00000086380	2	151155756	151192647	PDGFRB	platelet derived growth factor receptor beta [Source:VGNC Symbol;Acc:VGNC:91268]
ENSSSCG00000060480	ENSSSCT00000102231	2	151202777	151216988	CDX1	caudal type homeobox 1 [Source:HGNC Symbol;Acc:HGNC:1805]
ENSSSCG00000014447	ENSSSCT00000015794	2	151223028	151241976	SLC6A7	solute carrier family 6 member 7 [Source:VGNC Symbol;Acc:VGNC:93167]
ENSSSCG00000014443	ENSSSCT00000106513	2	151248358	151308706	CAMK2A	calcium/calmodulin dependent protein kinase II alpha [Source:VGNC Symbol;Acc:VGNC:86155]
ENSSSCG00000014443	ENSSSCT00000027746	2	151248358	151308706	CAMK2A	calcium/calmodulin dependent protein kinase II alpha [Source:VGNC Symbol;Acc:VGNC:86155]
ENSSSCG00000014443	ENSSSCT00000052397	2	151248358	151308706	CAMK2A	calcium/calmodulin dependent protein kinase II alpha [Source:VGNC Symbol;Acc:VGNC:86155]
ENSSSCG00000014443	ENSSSCT00000106833	2	151248358	151308706	CAMK2A	calcium/calmodulin dependent protein kinase II alpha [Source:VGNC Symbol;Acc:VGNC:86155]
ENSSSCG00000014443	ENSSSCT00000015790	2	151248358	151308706	CAMK2A	calcium/calmodulin dependent protein kinase II alpha [Source:VGNC Symbol;Acc:VGNC:86155]
ENSSSCG00000014448	ENSSSCT00000015795	2	151314507	151320814	ARSI	arylsulfatase family member I [Source:HGNC Symbol;Acc:HGNC:32521]
ENSSSCG00000014450	ENSSSCT00000066641	2	151368289	151401027	TCOF1	treacle ribosome biosis factor 1 [Source:VGNC Symbol;Acc:VGNC:93831]
ENSSSCG00000014450	ENSSSCT00000082901	2	151368289	151401027	TCOF1	treacle ribosome biosis factor 1 [Source:VGNC Symbol;Acc:VGNC:93831]
ENSSSCG00000014450	ENSSSCT00000083743	2	151368289	151401027	TCOF1	treacle ribosome biosis factor 1 [Source:VGNC Symbol;Acc:VGNC:93831]
ENSSSCG00000014450	ENSSSCT00000015798	2	151368289	151401027	TCOF1	treacle ribosome biosis factor 1 [Source:VGNC Symbol;Acc:VGNC:93831]
ENSSSCG00000033262	ENSSSCT00000061708	2	151402211	151409833	CD74	CD74 molecule [Source:VGNC Symbol;Acc:VGNC:86428]
ENSSSCG00000033262	ENSSSCT00000047117	2	151402211	151409833	CD74	CD74 molecule [Source:VGNC Symbol;Acc:VGNC:86428]
ENSSSCG00000033262	ENSSSCT00000048777	2	151402211	151409833	CD74	CD74 molecule [Source:VGNC Symbol;Acc:VGNC:86428]
ENSSSCG00000054578	ENSSSCT00000091970	2	151430049	151433856	RPS14	ribosomal protein S14 [Source:HGNC Symbol;Acc:HGNC:10387]
ENSSSCG00000032731	ENSSSCT00000057924	2	151489521	151522749	NDST1	N-deacetylase and N-sulfotransferase 1 [Source:VGNC Symbol;Acc:VGNC:90634]
ENSSSCG00000032731	ENSSSCT00000051580	2	151489521	151522749	NDST1	N-deacetylase and N-sulfotransferase 1 [Source:VGNC Symbol;Acc:VGNC:90634]
ENSSSCG00000038453	ENSSSCT00000070941	2	151599597	151632099	SYNPO	synaptopodin [Source:VGNC Symbol;Acc:VGNC:93671]
ENSSSCG00000038453	ENSSSCT00000084342	2	151599597	151632099	SYNPO	synaptopodin [Source:VGNC Symbol;Acc:VGNC:93671]
ENSSSCG00000038453	ENSSSCT00000067341	2	151599597	151632099	SYNPO	synaptopodin [Source:VGNC Symbol;Acc:VGNC:93671]
ENSSSCG00000038453	ENSSSCT00000105181	2	151599597	151632099	SYNPO	synaptopodin [Source:VGNC Symbol;Acc:VGNC:93671]
ENSSSCG00000038453	ENSSSCT00000053803	2	151599597	151632099	SYNPO	synaptopodin [Source:VGNC Symbol;Acc:VGNC:93671]
ENSSSCG00000035729	ENSSSCT00000054173	2	151635672	151654563	MYOZ3	myozenin 3 [Source:VGNC Symbol;Acc:VGNC:90544]
ENSSSCG00000035729	ENSSSCT00000045751	2	151635672	151654563	MYOZ3	myozenin 3 [Source:VGNC Symbol;Acc:VGNC:90544]
ENSSSCG00000035729	ENSSSCT00000090833	2	151635672	151654563	MYOZ3	myozenin 3 [Source:VGNC Symbol;Acc:VGNC:90544]
ENSSSCG00000023231	ENSSSCT00000022932	2	151663185	151672313	RBM22	RNA binding motif protein 22 [Source:VGNC Symbol;Acc:VGNC:92151]
ENSSSCG00000023231	ENSSSCT00000046585	2	151663185	151672313	RBM22	RNA binding motif protein 22 [Source:VGNC Symbol;Acc:VGNC:92151]
ENSSSCG00000023231	ENSSSCT00000058016	2	151663185	151672313	RBM22	RNA binding motif protein 22 [Source:VGNC Symbol;Acc:VGNC:92151]
ENSSSCG00000021427	ENSSSCT00000101922	2	151681003	151783746	DCTN4	dynactin subunit 4 [Source:VGNC Symbol;Acc:VGNC:99635]
ENSSSCG00000021427	ENSSSCT00000098995	2	151681003	151783746	DCTN4	dynactin subunit 4 [Source:VGNC Symbol;Acc:VGNC:99635]
ENSSSCG00000021427	ENSSSCT00000024781	2	151681003	151783746	DCTN4	dynactin subunit 4 [Source:VGNC Symbol;Acc:VGNC:99635]
ENSSSCG00000040569	ENSSSCT00000045533	3	7623312	7642002	PLA2G10	phospholipase A2 group X [Source:HGNC Symbol;Acc:HGNC:9029]
ENSSSCG00000060711	ENSSSCT00000041309	3	7678924	7679886
ENSSSCG00000055686	ENSSSCT00000075354	3	7713894	7714856
ENSSSCG00000007639	ENSSSCT00000008379	3	7720164	7721093
ENSSSCG00000061359	ENSSSCT00000056542	3	7732946	7733908
ENSSSCG00000007631	ENSSSCT00000008371	3	7740739	7742317
ENSSSCG00000057589	ENSSSCT00000071980	3	7768298	7769260
ENSSSCG00000038889	ENSSSCT00000061477	3	39067212	39072617		caspase 16 [Source:VGNC Symbol;Acc:VGNC:109133]
ENSSSCG00000007967	ENSSSCT00000008730	3	39073677	39079365	ZNF213	zinc finger protein 213 [Source:VGNC Symbol;Acc:VGNC:95206]
ENSSSCG00000055693	ENSSSCT00000104256	3	39083805	39087998
ENSSSCG00000029375	ENSSSCT00000022550	3	39091443	39106615	ZNF205	zinc finger protein 205 [Source:VGNC Symbol;Acc:VGNC:95204]
ENSSSCG00000029375	ENSSSCT00000056789	3	39091443	39106615	ZNF205	zinc finger protein 205 [Source:VGNC Symbol;Acc:VGNC:95204]
ENSSSCG00000029641	ENSSSCT00000074503	3	39113402	39118779	ZSCAN10	zinc finger and SCAN domain containing 10 [Source:VGNC Symbol;Acc:VGNC:95324]
ENSSSCG00000029641	ENSSSCT00000025347	3	39113402	39118779	ZSCAN10	zinc finger and SCAN domain containing 10 [Source:VGNC Symbol;Acc:VGNC:95324]
ENSSSCG00000021569	ENSSSCT00000032217	3	39130777	39142303	MMP25	matrix metallopeptidase 25 [Source:VGNC Symbol;Acc:VGNC:90276]
ENSSSCG00000020895	ENSSSCT00000051121	3	39153552	39161442	BICDL2	BICD family like cargo adaptor 2 [Source:VGNC Symbol;Acc:VGNC:85821]
ENSSSCG00000020895	ENSSSCT00000031303	3	39153552	39161442	BICDL2	BICD family like cargo adaptor 2 [Source:VGNC Symbol;Acc:VGNC:85821]
ENSSSCG00000023315	ENSSSCT00000042790	3	39161434	39164707	THOC6	THO complex 6 [Source:VGNC Symbol;Acc:VGNC:93959]
ENSSSCG00000023315	ENSSSCT00000026356	3	39161434	39164707	THOC6	THO complex 6 [Source:VGNC Symbol;Acc:VGNC:93959]
ENSSSCG00000023315	ENSSSCT00000050374	3	39161434	39164707	THOC6	THO complex 6 [Source:VGNC Symbol;Acc:VGNC:93959]
ENSSSCG00000023315	ENSSSCT00000037747	3	39161434	39164707	THOC6	THO complex 6 [Source:VGNC Symbol;Acc:VGNC:93959]
ENSSSCG00000027252	ENSSSCT00000031163	3	39164375	39166049	HCFC1R1	host cell factor C1 regulator 1 [Source:VGNC Symbol;Acc:VGNC:88799]
ENSSSCG00000027252	ENSSSCT00000023628	3	39164375	39166049	HCFC1R1	host cell factor C1 regulator 1 [Source:VGNC Symbol;Acc:VGNC:88799]
ENSSSCG00000027130	ENSSSCT00000026802	3	39166298	39168302	TNFRSF12A	TNF receptor superfamily member 12A [Source:VGNC Symbol;Acc:VGNC:94258]
ENSSSCG00000023743	ENSSSCT00000027667	3	39167853	39172628	CLDN6	claudin 6 [Source:VGNC Symbol;Acc:VGNC:86739]
ENSSSCG00000021536	ENSSSCT00000008461	3	39172853	39174354	CLDN9	claudin 9 [Source:VGNC Symbol;Acc:VGNC:86741]
ENSSSCG00000026248	ENSSSCT00000022821	3	39184388	39213292
ENSSSCG00000026248	ENSSSCT00000082790	3	39184388	39213292
ENSSSCG00000026248	ENSSSCT00000090413	3	39184388	39213292
ENSSSCG00000029264	ENSSSCT00000030606	3	39201878	39210125	PKMYT1	protein kinase, membrane associated tyrosine/threonine 1 [Source:VGNC Symbol;Acc:VGNC:91480]
ENSSSCG00000035052	ENSSSCT00000037828	3	39214248	39218776	KREMEN2	kringle containing transmembrane protein 2 [Source:VGNC Symbol;Acc:VGNC:89573]
ENSSSCG00000035052	ENSSSCT00000045931	3	39214248	39218776	KREMEN2	kringle containing transmembrane protein 2 [Source:VGNC Symbol;Acc:VGNC:89573]
ENSSSCG00000028381	ENSSSCT00000099445	3	39225365	39242675	FLYWCH1	FLYWCH-type zinc finger 1 [Source:VGNC Symbol;Acc:VGNC:88165]
ENSSSCG00000028381	ENSSSCT00000030725	3	39225365	39242675	FLYWCH1	FLYWCH-type zinc finger 1 [Source:VGNC Symbol;Acc:VGNC:88165]
ENSSSCG00000059318	ENSSSCT00000098276	3	39251491	39255803	FLYWCH2	FLYWCH family member 2 [Source:HGNC Symbol;Acc:HGNC:25178]
ENSSSCG00000023304	ENSSSCT00000106283	3	39275288	39293747	SRRM2	serine/arginine repetitive matrix 2 [Source:VGNC Symbol;Acc:VGNC:93468]
ENSSSCG00000023304	ENSSSCT00000055381	3	39275288	39293747	SRRM2	serine/arginine repetitive matrix 2 [Source:VGNC Symbol;Acc:VGNC:93468]
ENSSSCG00000023304	ENSSSCT00000026941	3	39275288	39293747	SRRM2	serine/arginine repetitive matrix 2 [Source:VGNC Symbol;Acc:VGNC:93468]
ENSSSCG00000023304	ENSSSCT00000051053	3	39275288	39293747	SRRM2	serine/arginine repetitive matrix 2 [Source:VGNC Symbol;Acc:VGNC:93468]
ENSSSCG00000045106	ENSSSCT00000067014	3	39288588	39289193
ENSSSCG00000008061	ENSSSCT00000067227	3	39293746	39298097	ELOB	elongin B [Source:VGNC Symbol;Acc:VGNC:102567]
ENSSSCG00000008061	ENSSSCT00000008834	3	39293746	39298097	ELOB	elongin B [Source:VGNC Symbol;Acc:VGNC:102567]
ENSSSCG00000030518	ENSSSCT00000008836	3	39302369	39307433	PRSS33	serine protease 33 [Source:VGNC Symbol;Acc:VGNC:91882]	FC1
ENSSSCG00000030518	ENSSSCT00000026769	3	39302369	39307433	PRSS33	serine protease 33 [Source:VGNC Symbol;Acc:VGNC:91882]	FC1
ENSSSCG00000008063	ENSSSCT00000095414	3	39308216	39314076	PRSS41	serine protease 41 [Source:HGNC Symbol;Acc:HGNC:30715]	FC1
ENSSSCG00000008063	ENSSSCT00000039360	3	39308216	39314076	PRSS41	serine protease 41 [Source:HGNC Symbol;Acc:HGNC:30715]	FC1
ENSSSCG00000022744	ENSSSCT00000060638	3	39317717	39323150	PRSS21	serine protease 21 [Source:HGNC Symbol;Acc:HGNC:9485]
ENSSSCG00000022744	ENSSSCT00000052204	3	39317717	39323150	PRSS21	serine protease 21 [Source:HGNC Symbol;Acc:HGNC:9485]
ENSSSCG00000022744	ENSSSCT00000023885	3	39317717	39323150	PRSS21	serine protease 21 [Source:HGNC Symbol;Acc:HGNC:9485]
ENSSSCG00000022744	ENSSSCT00000066116	3	39317717	39323150	PRSS21	serine protease 21 [Source:HGNC Symbol;Acc:HGNC:9485]
ENSSSCG00000033610	ENSSSCT00000063421	3	39334181	39336862
ENSSSCG00000037112	ENSSSCT00000041532	3	39344126	39347008
ENSSSCG00000037112	ENSSSCT00000057062	3	39344126	39347008
ENSSSCG00000035594	ENSSSCT00000089048	3	39365803	39380476	PRSS22	serine protease 22 [Source:VGNC Symbol;Acc:VGNC:91879]	FC1
ENSSSCG00000035594	ENSSSCT00000068494	3	39365803	39380476	PRSS22	serine protease 22 [Source:VGNC Symbol;Acc:VGNC:91879]	FC1
ENSSSCG00000035594	ENSSSCT00000042329	3	39365803	39380476	PRSS22	serine protease 22 [Source:VGNC Symbol;Acc:VGNC:91879]	FC1
ENSSSCG00000008062	ENSSSCT00000008835	3	39395274	39399970	PRSS27	serine protease 27 [Source:VGNC Symbol;Acc:VGNC:91881]	FC1
ENSSSCG00000008058	ENSSSCT00000008831	3	39403987	39429588		potassium channel tetramerization domain containing 5 [Source:VGNC Symbol;Acc:VGNC:103973]
ENSSSCG00000008058	ENSSSCT00000084269	3	39403987	39429588		potassium channel tetramerization domain containing 5 [Source:VGNC Symbol;Acc:VGNC:103973]
ENSSSCG00000037719	ENSSSCT00000081866	3	39432058	39512601	PDPK1	3-phosphoinositide dependent protein kinase 1 [Source:HGNC Symbol;Acc:HGNC:8816]
ENSSSCG00000037719	ENSSSCT00000054591	3	39432058	39512601	PDPK1	3-phosphoinositide dependent protein kinase 1 [Source:HGNC Symbol;Acc:HGNC:8816]
ENSSSCG00000037719	ENSSSCT00000071271	3	39432058	39512601	PDPK1	3-phosphoinositide dependent protein kinase 1 [Source:HGNC Symbol;Acc:HGNC:8816]
ENSSSCG00000037719	ENSSSCT00000078901	3	39432058	39512601	PDPK1	3-phosphoinositide dependent protein kinase 1 [Source:HGNC Symbol;Acc:HGNC:8816]
ENSSSCG00000037719	ENSSSCT00000080430	3	39432058	39512601	PDPK1	3-phosphoinositide dependent protein kinase 1 [Source:HGNC Symbol;Acc:HGNC:8816]
ENSSSCG00000037719	ENSSSCT00000008833	3	39432058	39512601	PDPK1	3-phosphoinositide dependent protein kinase 1 [Source:HGNC Symbol;Acc:HGNC:8816]
ENSSSCG00000037719	ENSSSCT00000046231	3	39432058	39512601	PDPK1	3-phosphoinositide dependent protein kinase 1 [Source:HGNC Symbol;Acc:HGNC:8816]
ENSSSCG00000008057	ENSSSCT00000065888	3	39522163	39532995	AMDHD2	amidohydrolase domain containing 2 [Source:VGNC Symbol;Acc:VGNC:98864]
ENSSSCG00000008057	ENSSSCT00000079564	3	39522163	39532995	AMDHD2	amidohydrolase domain containing 2 [Source:VGNC Symbol;Acc:VGNC:98864]
ENSSSCG00000008056	ENSSSCT00000071558	3	39532921	39538681
ENSSSCG00000008056	ENSSSCT00000008828	3	39532921	39538681
ENSSSCG00000027098	ENSSSCT00000050489	3	39545218	39571277	TBC1D24	TBC1 domain family member 24 [Source:HGNC Symbol;Acc:HGNC:29203]
ENSSSCG00000027098	ENSSSCT00000047522	3	39545218	39571277	TBC1D24	TBC1 domain family member 24 [Source:HGNC Symbol;Acc:HGNC:29203]
ENSSSCG00000027098	ENSSSCT00000047373	3	39545218	39571277	TBC1D24	TBC1 domain family member 24 [Source:HGNC Symbol;Acc:HGNC:29203]
ENSSSCG00000008054	ENSSSCT00000008826	3	39572531	39575170	NTN3	netrin 3 [Source:VGNC Symbol;Acc:VGNC:90932]
ENSSSCG00000008055	ENSSSCT00000082432	3	39580199	39584380	TEDC2	tubulin epsilon and delta complex 2 [Source:VGNC Symbol;Acc:VGNC:93862]
ENSSSCG00000008055	ENSSSCT00000008827	3	39580199	39584380	TEDC2	tubulin epsilon and delta complex 2 [Source:VGNC Symbol;Acc:VGNC:93862]
ENSSSCG00000008055	ENSSSCT00000053834	3	39580199	39584380	TEDC2	tubulin epsilon and delta complex 2 [Source:VGNC Symbol;Acc:VGNC:93862]
ENSSSCG00000026326	ENSSSCT00000075082	3	39585607	39603079	CCNF	cyclin F [Source:VGNC Symbol;Acc:VGNC:86356]
ENSSSCG00000026326	ENSSSCT00000043951	3	39585607	39603079	CCNF	cyclin F [Source:VGNC Symbol;Acc:VGNC:86356]
ENSSSCG00000031982	ENSSSCT00000045710	3	39648130	39648552
ENSSSCG00000008052	ENSSSCT00000008824	3	39666440	39667494
ENSSSCG00000008051	ENSSSCT00000038707	3	39698895	39732978	ABCA3	ATP binding cassette subfamily A member 3 [Source:VGNC Symbol;Acc:VGNC:96911]
ENSSSCG00000008051	ENSSSCT00000030051	3	39698895	39732978	ABCA3	ATP binding cassette subfamily A member 3 [Source:VGNC Symbol;Acc:VGNC:96911]
ENSSSCG00000008051	ENSSSCT00000008823	3	39698895	39732978	ABCA3	ATP binding cassette subfamily A member 3 [Source:VGNC Symbol;Acc:VGNC:96911]
ENSSSCG00000008051	ENSSSCT00000052208	3	39698895	39732978	ABCA3	ATP binding cassette subfamily A member 3 [Source:VGNC Symbol;Acc:VGNC:96911]
ENSSSCG00000008048	ENSSSCT00000047693	3	39739308	39750005	RNPS1	RNA binding protein with serine rich domain 1 [Source:VGNC Symbol;Acc:VGNC:92403]
ENSSSCG00000008048	ENSSSCT00000008820	3	39739308	39750005	RNPS1	RNA binding protein with serine rich domain 1 [Source:VGNC Symbol;Acc:VGNC:92403]
ENSSSCG00000052991	ENSSSCT00000048376	3	39750742	39758516	ECI1	enoyl-CoA delta isomerase 1 [Source:HGNC Symbol;Acc:HGNC:2703]
ENSSSCG00000052991	ENSSSCT00000043814	3	39750742	39758516	ECI1	enoyl-CoA delta isomerase 1 [Source:HGNC Symbol;Acc:HGNC:2703]
ENSSSCG00000024587	ENSSSCT00000103095	3	39757296	39761080	DNASE1L2	deoxyribonuclease 1 like 2 [Source:HGNC Symbol;Acc:HGNC:2958]
ENSSSCG00000024587	ENSSSCT00000070624	3	39757296	39761080	DNASE1L2	deoxyribonuclease 1 like 2 [Source:HGNC Symbol;Acc:HGNC:2958]
ENSSSCG00000008047	ENSSSCT00000026713	3	39761356	39772262	E4F1	E4F transcription factor 1 [Source:VGNC Symbol;Acc:VGNC:87520]
ENSSSCG00000008047	ENSSSCT00000072216	3	39761356	39772262	E4F1	E4F transcription factor 1 [Source:VGNC Symbol;Acc:VGNC:87520]
ENSSSCG00000008047	ENSSSCT00000008819	3	39761356	39772262	E4F1	E4F transcription factor 1 [Source:VGNC Symbol;Acc:VGNC:87520]
ENSSSCG00000036614	ENSSSCT00000060151	3	39762608	39778011	PGP	phosphoglycolate phosphatase [Source:VGNC Symbol;Acc:VGNC:91359]
ENSSSCG00000036614	ENSSSCT00000052606	3	39762608	39778011	PGP	phosphoglycolate phosphatase [Source:VGNC Symbol;Acc:VGNC:91359]
ENSSSCG00000008044	ENSSSCT00000008815	3	39778754	39788285	MLST8	MTOR associated protein, LST8 homolog [Source:VGNC Symbol;Acc:VGNC:90260]
ENSSSCG00000008045	ENSSSCT00000008816	3	39780940	39782466	BRICD5	BRICHOS domain containing 5 [Source:VGNC Symbol;Acc:VGNC:85880]
ENSSSCG00000033059	ENSSSCT00000026424	3	39794293	39811009	CASKIN1	CASK interacting protein 1 [Source:VGNC Symbol;Acc:VGNC:86200]
ENSSSCG00000033059	ENSSSCT00000027239	3	39794293	39811009	CASKIN1	CASK interacting protein 1 [Source:VGNC Symbol;Acc:VGNC:86200]
ENSSSCG00000008043	ENSSSCT00000055912	3	39810606	39828395	TRAF7	TNF receptor associated factor 7 [Source:VGNC Symbol;Acc:VGNC:94366]	FC6
ENSSSCG00000008043	ENSSSCT00000027206	3	39810606	39828395	TRAF7	TNF receptor associated factor 7 [Source:VGNC Symbol;Acc:VGNC:94366]	FC6
ENSSSCG00000033691	ENSSSCT00000060341	3	39831981	39837515	RAB26	RAB26, member RAS onco family [Source:VGNC Symbol;Acc:VGNC:98248]
ENSSSCG00000008041	ENSSSCT00000008812	3	39849609	39899455	PKD1	polycystin 1, transient receptor potential channel interacting [Source:VGNC Symbol;Acc:VGNC:91471]
ENSSSCG00000008040	ENSSSCT00000097817	3	39898925	39937371	TSC2	TSC complex subunit 2 [Source:VGNC Symbol;Acc:VGNC:94480]
ENSSSCG00000008040	ENSSSCT00000044875	3	39898925	39937371	TSC2	TSC complex subunit 2 [Source:VGNC Symbol;Acc:VGNC:94480]
ENSSSCG00000008040	ENSSSCT00000065442	3	39898925	39937371	TSC2	TSC complex subunit 2 [Source:VGNC Symbol;Acc:VGNC:94480]
ENSSSCG00000008040	ENSSSCT00000062961	3	39898925	39937371	TSC2	TSC complex subunit 2 [Source:VGNC Symbol;Acc:VGNC:94480]
ENSSSCG00000008040	ENSSSCT00000042976	3	39898925	39937371	TSC2	TSC complex subunit 2 [Source:VGNC Symbol;Acc:VGNC:94480]
ENSSSCG00000008040	ENSSSCT00000059300	3	39898925	39937371	TSC2	TSC complex subunit 2 [Source:VGNC Symbol;Acc:VGNC:94480]
ENSSSCG00000008039	ENSSSCT00000008810	3	39935475	39941712	NTHL1	nth like DNA glycosylase 1 [Source:VGNC Symbol;Acc:VGNC:90929]
ENSSSCG00000008039	ENSSSCT00000039945	3	39935475	39941712	NTHL1	nth like DNA glycosylase 1 [Source:VGNC Symbol;Acc:VGNC:90929]
ENSSSCG00000008039	ENSSSCT00000097601	3	39935475	39941712	NTHL1	nth like DNA glycosylase 1 [Source:VGNC Symbol;Acc:VGNC:90929]
ENSSSCG00000008038	ENSSSCT00000067185	3	39942367	39952825	SLC9A3R2	SLC9A3 regulator 2 [Source:VGNC Symbol;Acc:VGNC:93185]
ENSSSCG00000008038	ENSSSCT00000008809	3	39942367	39952825	SLC9A3R2	SLC9A3 regulator 2 [Source:VGNC Symbol;Acc:VGNC:93185]
ENSSSCG00000048627	ENSSSCT00000068765	3	39957042	39957792	NPW	neuropeptide W [Source:HGNC Symbol;Acc:HGNC:30509]
ENSSSCG00000023400	ENSSSCT00000032394	3	39962988	39972656	ZNF598	zinc finger protein 598, E3 ubiquitin ligase [Source:VGNC Symbol;Acc:VGNC:95272]
ENSSSCG00000008036	ENSSSCT00000068055	3	39975069	39979217	SYNGR3	synaptogyrin 3 [Source:VGNC Symbol;Acc:VGNC:93666]
ENSSSCG00000008036	ENSSSCT00000008805	3	39975069	39979217	SYNGR3	synaptogyrin 3 [Source:VGNC Symbol;Acc:VGNC:93666]
ENSSSCG00000008035	ENSSSCT00000008804	3	39981940	39984991	GFER	growth factor, augmenter of liver reration [Source:VGNC Symbol;Acc:VGNC:102569]
ENSSSCG00000008034	ENSSSCT00000008803	3	39987384	39989548	NOXO1	NADPH oxidase organizer 1 [Source:VGNC Symbol;Acc:VGNC:90834]
ENSSSCG00000037686	ENSSSCT00000051944	3	39989740	39995123	TBL3	transducin beta like 3 [Source:VGNC Symbol;Acc:VGNC:93790]
ENSSSCG00000037686	ENSSSCT00000092563	3	39989740	39995123	TBL3	transducin beta like 3 [Source:VGNC Symbol;Acc:VGNC:93790]
ENSSSCG00000037686	ENSSSCT00000038475	3	39989740	39995123	TBL3	transducin beta like 3 [Source:VGNC Symbol;Acc:VGNC:93790]
ENSSSCG00000037686	ENSSSCT00000104332	3	39989740	39995123	TBL3	transducin beta like 3 [Source:VGNC Symbol;Acc:VGNC:93790]
ENSSSCG00000034728	ENSSSCT00000047139	3	39997647	39999748	RNF151	ring finger protein 151 [Source:VGNC Symbol;Acc:VGNC:92363]	FC6
ENSSSCG00000033697	ENSSSCT00000100588	3	40001326	40003107
ENSSSCG00000033697	ENSSSCT00000077088	3	40001326	40003107
ENSSSCG00000033697	ENSSSCT00000024892	3	40001326	40003107
ENSSSCG00000033697	ENSSSCT00000096306	3	40001326	40003107
ENSSSCG00000033697	ENSSSCT00000061168	3	40001326	40003107
ENSSSCG00000030328	ENSSSCT00000029023	3	40003115	40005588	NDUFB10	NADH:ubiquinone oxidoreductase subunit B10 [Source:VGNC Symbol;Acc:VGNC:90644]
ENSSSCG00000032657	ENSSSCT00000081294	3	40007868	40016699	RPL3L	ribosomal protein L3 like [Source:VGNC Symbol;Acc:VGNC:92428]
ENSSSCG00000032657	ENSSSCT00000065879	3	40007868	40016699	RPL3L	ribosomal protein L3 like [Source:VGNC Symbol;Acc:VGNC:92428]
ENSSSCG00000032932	ENSSSCT00000036830	3	40017194	40028047	MSRB1	methionine sulfoxide reductase B1 [Source:VGNC Symbol;Acc:VGNC:107154]
ENSSSCG00000031216	ENSSSCT00000048851	3	40032464	40038870	HS3ST6	heparan sulfate-glucosamine 3-sulfotransferase 6 [Source:VGNC Symbol;Acc:VGNC:88980]
ENSSSCG00000031216	ENSSSCT00000098158	3	40032464	40038870	HS3ST6	heparan sulfate-glucosamine 3-sulfotransferase 6 [Source:VGNC Symbol;Acc:VGNC:88980]
ENSSSCG00000025711	ENSSSCT00000024297	3	40092732	40133171	MEIOB	meiosis specific with OB-fold [Source:VGNC Symbol;Acc:VGNC:90134]	FC3 and FC5
ENSSSCG00000025711	ENSSSCT00000046830	3	40092732	40133171	MEIOB	meiosis specific with OB-fold [Source:VGNC Symbol;Acc:VGNC:90134]	FC3 and FC5
ENSSSCG00000008012	ENSSSCT00000076329	3	40133364	40169178	HAGH	hydroxyacylglutathione hydrolase [Source:VGNC Symbol;Acc:VGNC:88773]	FC3 and FC5
ENSSSCG00000008012	ENSSSCT00000040155	3	40133364	40169178	HAGH	hydroxyacylglutathione hydrolase [Source:VGNC Symbol;Acc:VGNC:88773]	FC3 and FC5
ENSSSCG00000008012	ENSSSCT00000048827	3	40133364	40169178	HAGH	hydroxyacylglutathione hydrolase [Source:VGNC Symbol;Acc:VGNC:88773]	FC3 and FC5
ENSSSCG00000008012	ENSSSCT00000072352	3	40133364	40169178	HAGH	hydroxyacylglutathione hydrolase [Source:VGNC Symbol;Acc:VGNC:88773]	FC3 and FC5
ENSSSCG00000008012	ENSSSCT00000008780	3	40133364	40169178	HAGH	hydroxyacylglutathione hydrolase [Source:VGNC Symbol;Acc:VGNC:88773]	FC3 and FC5
ENSSSCG00000039715	ENSSSCT00000053004	3	40141132	40141806	FAHD1	fumarylacetoacetate hydrolase domain containing 1 [Source:HGNC Symbol;Acc:HGNC:14169]
ENSSSCG00000008013	ENSSSCT00000008781	3	40174764	40177784	IGFALS	insulin like growth factor binding protein acid labile subunit [Source:HGNC Symbol;Acc:HGNC:5468]
ENSSSCG00000008014	ENSSSCT00000103998	3	40178417	40186551	NUBP2	NUBP iron-sulfur cluster assembly factor 2, cytosolic [Source:VGNC Symbol;Acc:VGNC:90944]
ENSSSCG00000008014	ENSSSCT00000059860	3	40178417	40186551	NUBP2	NUBP iron-sulfur cluster assembly factor 2, cytosolic [Source:VGNC Symbol;Acc:VGNC:90944]
ENSSSCG00000008014	ENSSSCT00000045727	3	40178417	40186551	NUBP2	NUBP iron-sulfur cluster assembly factor 2, cytosolic [Source:VGNC Symbol;Acc:VGNC:90944]
ENSSSCG00000008014	ENSSSCT00000066868	3	40178417	40186551	NUBP2	NUBP iron-sulfur cluster assembly factor 2, cytosolic [Source:VGNC Symbol;Acc:VGNC:90944]
ENSSSCG00000008014	ENSSSCT00000008782	3	40178417	40186551	NUBP2	NUBP iron-sulfur cluster assembly factor 2, cytosolic [Source:VGNC Symbol;Acc:VGNC:90944]
ENSSSCG00000008014	ENSSSCT00000077936	3	40178417	40186551	NUBP2	NUBP iron-sulfur cluster assembly factor 2, cytosolic [Source:VGNC Symbol;Acc:VGNC:90944]
ENSSSCG00000039024	ENSSSCT00000043665	3	40185014	40190518	SPSB3	splA/ryanodine receptor domain and SOCS box containing 3 [Source:VGNC Symbol;Acc:VGNC:93432]
ENSSSCG00000021467	ENSSSCT00000028167	3	40186846	40193957	EME2	essential meiotic structure-specific endonuclease subunit 2 [Source:VGNC Symbol;Acc:VGNC:87677]
ENSSSCG00000008016	ENSSSCT00000065447	3	40193033	40195018		mitochondrial ribosomal protein S34 [Source:VGNC Symbol;Acc:VGNC:90396]
ENSSSCG00000008017	ENSSSCT00000008785	3	40195635	40196869	NME3	NME/NM23 nucleoside diphosphate kinase 3 [Source:VGNC Symbol;Acc:VGNC:90791]
ENSSSCG00000008018	ENSSSCT00000092595	3	40196875	40241291	MAPK8IP3	mitogen-activated protein kinase 8 interacting protein 3 [Source:VGNC Symbol;Acc:VGNC:90008]
ENSSSCG00000008018	ENSSSCT00000106825	3	40196875	40241291	MAPK8IP3	mitogen-activated protein kinase 8 interacting protein 3 [Source:VGNC Symbol;Acc:VGNC:90008]
ENSSSCG00000008018	ENSSSCT00000008786	3	40196875	40241291	MAPK8IP3	mitogen-activated protein kinase 8 interacting protein 3 [Source:VGNC Symbol;Acc:VGNC:90008]
ENSSSCG00000008018	ENSSSCT00000099564	3	40196875	40241291	MAPK8IP3	mitogen-activated protein kinase 8 interacting protein 3 [Source:VGNC Symbol;Acc:VGNC:90008]
ENSSSCG00000008018	ENSSSCT00000037226	3	40196875	40241291	MAPK8IP3	mitogen-activated protein kinase 8 interacting protein 3 [Source:VGNC Symbol;Acc:VGNC:90008]
ENSSSCG00000008019	ENSSSCT00000008787	3	40244011	40256980	JPT2	Jupiter microtubule associated homolog 2 [Source:VGNC Symbol;Acc:VGNC:107148]
ENSSSCG00000008019	ENSSSCT00000086940	3	40244011	40256980	JPT2	Jupiter microtubule associated homolog 2 [Source:VGNC Symbol;Acc:VGNC:107148]
ENSSSCG00000008026	ENSSSCT00000055038	3	40257685	40308089	CRAMP1	cramped chromatin regulator homolog 1 [Source:VGNC Symbol;Acc:VGNC:97941]
ENSSSCG00000008026	ENSSSCT00000008795	3	40257685	40308089	CRAMP1	cramped chromatin regulator homolog 1 [Source:VGNC Symbol;Acc:VGNC:97941]
ENSSSCG00000008026	ENSSSCT00000086563	3	40257685	40308089	CRAMP1	cramped chromatin regulator homolog 1 [Source:VGNC Symbol;Acc:VGNC:97941]
ENSSSCG00000008020	ENSSSCT00000069826	3	40309635	40372135	IFT140	intraflagellar transport 140 [Source:VGNC Symbol;Acc:VGNC:89045]
ENSSSCG00000008020	ENSSSCT00000008789	3	40309635	40372135	IFT140	intraflagellar transport 140 [Source:VGNC Symbol;Acc:VGNC:89045]
ENSSSCG00000008021	ENSSSCT00000008790	3	40342961	40355726	TMEM204	transmembrane protein 204 [Source:VGNC Symbol;Acc:VGNC:94133]
ENSSSCG00000008022	ENSSSCT00000047464	3	40362208	40383279	TELO2	telomere maintenance 2 [Source:VGNC Symbol;Acc:VGNC:93871]
ENSSSCG00000037262	ENSSSCT00000041192	3	40382667	40390812	PTX4	pentraxin 4 [Source:HGNC Symbol;Acc:HGNC:14171]
ENSSSCG00000008024	ENSSSCT00000083670	3	40399639	40420957	CLCN7	chloride voltage-gated channel 7 [Source:VGNC Symbol;Acc:VGNC:86730]
ENSSSCG00000008024	ENSSSCT00000071494	3	40399639	40420957	CLCN7	chloride voltage-gated channel 7 [Source:VGNC Symbol;Acc:VGNC:86730]
ENSSSCG00000008024	ENSSSCT00000071817	3	40399639	40420957	CLCN7	chloride voltage-gated channel 7 [Source:VGNC Symbol;Acc:VGNC:86730]
ENSSSCG00000008024	ENSSSCT00000032495	3	40399639	40420957	CLCN7	chloride voltage-gated channel 7 [Source:VGNC Symbol;Acc:VGNC:86730]
ENSSSCG00000028139	ENSSSCT00000024998	3	40422892	40429844	CCDC154	coiled-coil domain containing 154 [Source:VGNC Symbol;Acc:VGNC:86266]
ENSSSCG00000048138	ENSSSCT00000071719	3	40430363	40431205	PERCC1	proline and glutamate rich with coiled coil 1 [Source:HGNC Symbol;Acc:HGNC:52293]
ENSSSCG00000038882	ENSSSCT00000061309	3	40440051	40441281	C16orf91	chromosome 3 C16orf91 homolog [Source:VGNC Symbol;Acc:VGNC:86018]
ENSSSCG00000022963	ENSSSCT00000032550	3	40445034	40513047	UNKL	unk like zinc finger [Source:VGNC Symbol;Acc:VGNC:94716]
ENSSSCG00000008031	ENSSSCT00000008800	3	40512088	40534187	GNPTG	N-acetylglucosamine-1-phosphate transferase subunit gamma [Source:VGNC Symbol;Acc:VGNC:88547]
ENSSSCG00000063096	ENSSSCT00000093563	3	40527904	40528200
ENSSSCG00000008030	ENSSSCT00000008799	3	40534222	40536766	TSR3	TSR3 ribosome maturation factor [Source:VGNC Symbol;Acc:VGNC:94523]
ENSSSCG00000008029	ENSSSCT00000008798	3	40537399	40550471	BAIAP3	BAI1 associated protein 3 [Source:VGNC Symbol;Acc:VGNC:85751]
ENSSSCG00000008029	ENSSSCT00000066636	3	40537399	40550471	BAIAP3	BAI1 associated protein 3 [Source:VGNC Symbol;Acc:VGNC:85751]
ENSSSCG00000021560	ENSSSCT00000031806	3	40556567	40570053
ENSSSCG00000021560	ENSSSCT00000052766	3	40556567	40570053
ENSSSCG00000008032	ENSSSCT00000008801	3	40596395	40598424	LOC396700	tryptase [ Sus scrofa (pig) ] Gene ID: 396700	FC1
ENSSSCG00000035337	ENSSSCT00000045510	3	40616643	40618329	MCT7	tryptase [ Sus scrofa (pig) ] Gene ID: 397389	FC1
ENSSSCG00000035337	ENSSSCT00000026740	3	40616643	40618329	MCT7	tryptase [ Sus scrofa (pig) ] Gene ID: 397389	FC1
ENSSSCG00000021222	ENSSSCT00000042333	3	40634270	40635782		tryptase [Source:NCBI gene (formerly Entrezgene);Acc:397389]	FC1
ENSSSCG00000034266	ENSSSCT00000098881	3	40637427	40695177	CACNA1H	calcium voltage-gated channel subunit alpha1 H [Source:VGNC Symbol;Acc:VGNC:97041]
ENSSSCG00000034266	ENSSSCT00000092479	3	40637427	40695177	CACNA1H	calcium voltage-gated channel subunit alpha1 H [Source:VGNC Symbol;Acc:VGNC:97041]
ENSSSCG00000034266	ENSSSCT00000102457	3	40637427	40695177	CACNA1H	calcium voltage-gated channel subunit alpha1 H [Source:VGNC Symbol;Acc:VGNC:97041]
ENSSSCG00000034266	ENSSSCT00000104450	3	40637427	40695177	CACNA1H	calcium voltage-gated channel subunit alpha1 H [Source:VGNC Symbol;Acc:VGNC:97041]
ENSSSCG00000034266	ENSSSCT00000102553	3	40637427	40695177	CACNA1H	calcium voltage-gated channel subunit alpha1 H [Source:VGNC Symbol;Acc:VGNC:97041]
ENSSSCG00000034266	ENSSSCT00000106847	3	40637427	40695177	CACNA1H	calcium voltage-gated channel subunit alpha1 H [Source:VGNC Symbol;Acc:VGNC:97041]
ENSSSCG00000034266	ENSSSCT00000096975	3	40637427	40695177	CACNA1H	calcium voltage-gated channel subunit alpha1 H [Source:VGNC Symbol;Acc:VGNC:97041]
ENSSSCG00000034266	ENSSSCT00000066166	3	40637427	40695177	CACNA1H	calcium voltage-gated channel subunit alpha1 H [Source:VGNC Symbol;Acc:VGNC:97041]
ENSSSCG00000034266	ENSSSCT00000040516	3	40637427	40695177	CACNA1H	calcium voltage-gated channel subunit alpha1 H [Source:VGNC Symbol;Acc:VGNC:97041]
ENSSSCG00000034266	ENSSSCT00000102420	3	40637427	40695177	CACNA1H	calcium voltage-gated channel subunit alpha1 H [Source:VGNC Symbol;Acc:VGNC:97041]
ENSSSCG00000032076	ENSSSCT00000084495	3	40738135	40744248
ENSSSCG00000032076	ENSSSCT00000037628	3	40738135	40744248
ENSSSCG00000032400	ENSSSCT00000052883	3	40748457	40749884	C1QTNF8	C1q and TNF related 8 [Source:VGNC Symbol;Acc:VGNC:85987]
ENSSSCG00000033234	ENSSSCT00000047706	3	40756457	40762895	SSTR5	somatostatin receptor 5 [Source:VGNC Symbol;Acc:VGNC:93498]
ENSSSCG00000037970	ENSSSCT00000048575	3	40825157	40830736	SOX8	SRY-box transcription factor 8 [Source:VGNC Symbol;Acc:VGNC:93359]
ENSSSCG00000008009	ENSSSCT00000063458	3	40835413	40934253	LMF1	lipase maturation factor 1 [Source:VGNC Symbol;Acc:VGNC:89757]
ENSSSCG00000008009	ENSSSCT00000054001	3	40835413	40934253	LMF1	lipase maturation factor 1 [Source:VGNC Symbol;Acc:VGNC:89757]
ENSSSCG00000008009	ENSSSCT00000045033	3	40835413	40934253	LMF1	lipase maturation factor 1 [Source:VGNC Symbol;Acc:VGNC:89757]
ENSSSCG00000008009	ENSSSCT00000094072	3	40835413	40934253	LMF1	lipase maturation factor 1 [Source:VGNC Symbol;Acc:VGNC:89757]
ENSSSCG00000008009	ENSSSCT00000046754	3	40835413	40934253	LMF1	lipase maturation factor 1 [Source:VGNC Symbol;Acc:VGNC:89757]
ENSSSCG00000008011	ENSSSCT00000008779	3	40998504	41000905	GNG13	G protein subunit gamma 13 [Source:VGNC Symbol;Acc:VGNC:88535]
ENSSSCG00000008010	ENSSSCT00000031631	3	41000690	41009589	CHTF18	chromosome transmission fidelity factor 18 [Source:VGNC Symbol;Acc:VGNC:86686]
ENSSSCG00000008000	ENSSSCT00000008768	3	41009717	41013018	RPUSD1	RNA pseudouridine synthase domain containing 1 [Source:VGNC Symbol;Acc:VGNC:92451]
ENSSSCG00000023487	ENSSSCT00000023757	3	41016457	41025590	MSLNL	mesothelin like [Source:HGNC Symbol;Acc:HGNC:14170]
ENSSSCG00000008001	ENSSSCT00000008769	3	41025895	41029238
ENSSSCG00000008002	ENSSSCT00000008770	3	41042702	41050012	CIAO3	cytosolic iron-sulfur assembly component 3 [Source:VGNC Symbol;Acc:VGNC:86692]
ENSSSCG00000008003	ENSSSCT00000078755	3	41046171	41053464	HAGHL	hydroxyacylglutathione hydrolase like [Source:VGNC Symbol;Acc:VGNC:88774]	FC3 and FC5
ENSSSCG00000050615	ENSSSCT00000082926	3	41053936	41057734	CCDC78	coiled-coil domain containing 78 [Source:VGNC Symbol;Acc:VGNC:106567]
ENSSSCG00000050615	ENSSSCT00000084531	3	41053936	41057734	CCDC78	coiled-coil domain containing 78 [Source:VGNC Symbol;Acc:VGNC:106567]
ENSSSCG00000008004	ENSSSCT00000069437	3	41057649	41062032	ANTKMT	adenine nucleotide translocase lysine methyltransferase [Source:VGNC Symbol;Acc:VGNC:85363]
ENSSSCG00000008004	ENSSSCT00000008772	3	41057649	41062032	ANTKMT	adenine nucleotide translocase lysine methyltransferase [Source:VGNC Symbol;Acc:VGNC:85363]
ENSSSCG00000058140	ENSSSCT00000097286	3	41061225	41064391	METRN	meteorin, glial cell differentiation regulator [Source:HGNC Symbol;Acc:HGNC:14151]
ENSSSCG00000008006	ENSSSCT00000008774	3	41071823	41083644	FBXL16	F-box and leucine rich repeat protein 16 [Source:VGNC Symbol;Acc:VGNC:98003]
ENSSSCG00000008007	ENSSSCT00000008775	3	41085463	41090610	WDR24	WD repeat domain 24 [Source:VGNC Symbol;Acc:VGNC:94911]
ENSSSCG00000007988	ENSSSCT00000049958	3	41090788	41093614	JMJD8	jumonji domain containing 8 [Source:VGNC Symbol;Acc:VGNC:89288]
ENSSSCG00000007988	ENSSSCT00000082118	3	41090788	41093614	JMJD8	jumonji domain containing 8 [Source:VGNC Symbol;Acc:VGNC:89288]
ENSSSCG00000007988	ENSSSCT00000008753	3	41090788	41093614	JMJD8	jumonji domain containing 8 [Source:VGNC Symbol;Acc:VGNC:89288]
ENSSSCG00000008008	ENSSSCT00000008776	3	41092449	41095136	STUB1	STIP1 homology and U-box containing protein 1 [Source:VGNC Symbol;Acc:VGNC:93583]
ENSSSCG00000008008	ENSSSCT00000053052	3	41092449	41095136	STUB1	STIP1 homology and U-box containing protein 1 [Source:VGNC Symbol;Acc:VGNC:93583]
ENSSSCG00000032501	ENSSSCT00000051911	3	41095244	41096700
ENSSSCG00000007998	ENSSSCT00000008766	3	41096884	41099587	RHBDL1	rhomboid like 1 [Source:VGNC Symbol;Acc:VGNC:92277]
ENSSSCG00000062928	ENSSSCT00000091761	3	41100879	41106418	RHOT2	ras homolog family member T2 [Source:HGNC Symbol;Acc:HGNC:21169]
ENSSSCG00000007991	ENSSSCT00000092788	3	41106720	41122426	WDR90	WD repeat domain 90 [Source:VGNC Symbol;Acc:VGNC:94948]
ENSSSCG00000007991	ENSSSCT00000023121	3	41106720	41122426	WDR90	WD repeat domain 90 [Source:VGNC Symbol;Acc:VGNC:94948]
ENSSSCG00000007991	ENSSSCT00000101752	3	41106720	41122426	WDR90	WD repeat domain 90 [Source:VGNC Symbol;Acc:VGNC:94948]
ENSSSCG00000007991	ENSSSCT00000097802	3	41106720	41122426	WDR90	WD repeat domain 90 [Source:VGNC Symbol;Acc:VGNC:94948]
ENSSSCG00000007991	ENSSSCT00000101378	3	41106720	41122426	WDR90	WD repeat domain 90 [Source:VGNC Symbol;Acc:VGNC:94948]
ENSSSCG00000007991	ENSSSCT00000095509	3	41106720	41122426	WDR90	WD repeat domain 90 [Source:VGNC Symbol;Acc:VGNC:94948]
ENSSSCG00000007995	ENSSSCT00000075749	3	41123048	41127917	MCRIP2	MAPK regulated corepressor interacting protein 2 [Source:HGNC Symbol;Acc:HGNC:14142]
ENSSSCG00000007995	ENSSSCT00000008762	3	41123048	41127917	MCRIP2	MAPK regulated corepressor interacting protein 2 [Source:HGNC Symbol;Acc:HGNC:14142]
ENSSSCG00000032188	ENSSSCT00000040407	3	41134246	41141353	METTL26	methyltransferase like 26 [Source:VGNC Symbol;Acc:VGNC:90163]
ENSSSCG00000032188	ENSSSCT00000047198	3	41134246	41141353	METTL26	methyltransferase like 26 [Source:VGNC Symbol;Acc:VGNC:90163]
ENSSSCG00000032188	ENSSSCT00000073764	3	41134246	41141353	METTL26	methyltransferase like 26 [Source:VGNC Symbol;Acc:VGNC:90163]
ENSSSCG00000032188	ENSSSCT00000074750	3	41134246	41141353	METTL26	methyltransferase like 26 [Source:VGNC Symbol;Acc:VGNC:90163]
ENSSSCG00000037013	ENSSSCT00000046653	3	41136202	41138785	WFIKKN1	WAP, follistatin/kazal, immunoglobulin, kunitz and netrin domain containing 1 [Source:VGNC Symbol;Acc:VGNC:94954]
ENSSSCG00000033792	ENSSSCT00000037401	3	41140561	41160077	RAB40C	RAB40C, member RAS onco family [Source:VGNC Symbol;Acc:VGNC:104044]
ENSSSCG00000007992	ENSSSCT00000042029	3	41160657	41176318	PIGQ	phosphatidylinositol glycan anchor biosynthesis class Q [Source:VGNC Symbol;Acc:VGNC:91428]
ENSSSCG00000007992	ENSSSCT00000008757	3	41160657	41176318	PIGQ	phosphatidylinositol glycan anchor biosynthesis class Q [Source:VGNC Symbol;Acc:VGNC:91428]
ENSSSCG00000007989	ENSSSCT00000097526	3	41180800	41185921	PRR35	proline rich 35 [Source:VGNC Symbol;Acc:VGNC:91859]
ENSSSCG00000007989	ENSSSCT00000008754	3	41180800	41185921	PRR35	proline rich 35 [Source:VGNC Symbol;Acc:VGNC:91859]
ENSSSCG00000007993	ENSSSCT00000102913	3	41190830	41208653	CAPN15	calpain 15 [Source:VGNC Symbol;Acc:VGNC:86174]
ENSSSCG00000007993	ENSSSCT00000008759	3	41190830	41208653	CAPN15	calpain 15 [Source:VGNC Symbol;Acc:VGNC:86174]
ENSSSCG00000007993	ENSSSCT00000098882	3	41190830	41208653	CAPN15	calpain 15 [Source:VGNC Symbol;Acc:VGNC:86174]
ENSSSCG00000035854	ENSSSCT00000060055	3	41211684	41285502	RAB11FIP3	RAB11 family interacting protein 3 [Source:VGNC Symbol;Acc:VGNC:92040]
ENSSSCG00000035854	ENSSSCT00000090958	3	41211684	41285502	RAB11FIP3	RAB11 family interacting protein 3 [Source:VGNC Symbol;Acc:VGNC:92040]
ENSSSCG00000007987	ENSSSCT00000082322	3	41295648	41304032	DECR2	2,4-dienoyl-CoA reductase 2 [Source:VGNC Symbol;Acc:VGNC:87236]
ENSSSCG00000007987	ENSSSCT00000053289	3	41295648	41304032	DECR2	2,4-dienoyl-CoA reductase 2 [Source:VGNC Symbol;Acc:VGNC:87236]
ENSSSCG00000007986	ENSSSCT00000008751	3	41306175	41310312	NME4	NME/NM23 nucleoside diphosphate kinase 4 [Source:VGNC Symbol;Acc:VGNC:90792]
ENSSSCG00000007986	ENSSSCT00000082853	3	41306175	41310312	NME4	NME/NM23 nucleoside diphosphate kinase 4 [Source:VGNC Symbol;Acc:VGNC:90792]
ENSSSCG00000007985	ENSSSCT00000008749	3	41318889	41330273	PGAP6	post-GPI attachment to proteins 6 [Source:VGNC Symbol;Acc:VGNC:98183]
ENSSSCG00000007984	ENSSSCT00000080332	3	41329928	41334451	MRPL28	mitochondrial ribosomal protein L28 [Source:VGNC Symbol;Acc:VGNC:90359]
ENSSSCG00000007984	ENSSSCT00000008748	3	41329928	41334451	MRPL28	mitochondrial ribosomal protein L28 [Source:VGNC Symbol;Acc:VGNC:90359]
ENSSSCG00000023204	ENSSSCT00000053343	3	41337071	41393997	AXIN1	axin 1 [Source:VGNC Symbol;Acc:VGNC:85707]
ENSSSCG00000023204	ENSSSCT00000072831	3	41337071	41393997	AXIN1	axin 1 [Source:VGNC Symbol;Acc:VGNC:85707]
ENSSSCG00000023204	ENSSSCT00000023524	3	41337071	41393997	AXIN1	axin 1 [Source:VGNC Symbol;Acc:VGNC:85707]
ENSSSCG00000007983	ENSSSCT00000055362	3	41394058	41397687	PDIA2	protein disulfide isomerase family A member 2 [Source:VGNC Symbol;Acc:VGNC:91271]
ENSSSCG00000007983	ENSSSCT00000049069	3	41394058	41397687	PDIA2	protein disulfide isomerase family A member 2 [Source:VGNC Symbol;Acc:VGNC:91271]
ENSSSCG00000038979	ENSSSCT00000059381	3	41397643	41400241	ARHGDIG	Rho GDP dissociation inhibitor gamma [Source:VGNC Symbol;Acc:VGNC:85485]
ENSSSCG00000036541	ENSSSCT00000008732	3	41402316	41410868	RGS11	regulator of G protein signaling 11 [Source:HGNC Symbol;Acc:HGNC:9993]
ENSSSCG00000036541	ENSSSCT00000051114	3	41402316	41410868	RGS11	regulator of G protein signaling 11 [Source:HGNC Symbol;Acc:HGNC:9993]
ENSSSCG00000007980	ENSSSCT00000098705	3	41410818	41437203	FAM234A	family with sequence similarity 234 member A [Source:VGNC Symbol;Acc:VGNC:97997]
ENSSSCG00000007980	ENSSSCT00000054462	3	41410818	41437203	FAM234A	family with sequence similarity 234 member A [Source:VGNC Symbol;Acc:VGNC:97997]
ENSSSCG00000007980	ENSSSCT00000101500	3	41410818	41437203	FAM234A	family with sequence similarity 234 member A [Source:VGNC Symbol;Acc:VGNC:97997]
ENSSSCG00000054274	ENSSSCT00000083477	3	41441604	41444847
ENSSSCG00000007979	ENSSSCT00000065950	3	41449002	41470977	LUC7L	LUC7 like [Source:VGNC Symbol;Acc:VGNC:89893]
ENSSSCG00000038804	ENSSSCT00000034166	3	41478270	41480119	HBQ1	hemoglobin subunit theta 1 [Source:VGNC Symbol;Acc:VGNC:88795]	FC4
ENSSSCG00000007981	ENSSSCT00000008744	3	41479193	41540717	NPRL3	NPR3 like, GATOR1 complex subunit [Source:VGNC Symbol;Acc:VGNC:90859]
ENSSSCG00000007981	ENSSSCT00000090017	3	41479193	41540717	NPRL3	NPR3 like, GATOR1 complex subunit [Source:VGNC Symbol;Acc:VGNC:90859]
ENSSSCG00000007981	ENSSSCT00000008745	3	41479193	41540717	NPRL3	NPR3 like, GATOR1 complex subunit [Source:VGNC Symbol;Acc:VGNC:90859]
ENSSSCG00000007978	ENSSSCT00000008741	3	41482363	41487535	LOC110259958	hemoglobin subunit alpha [ Sus scrofa (pig) ] Gene ID: 110259958	FC4
ENSSSCG00000007977	ENSSSCT00000008740	3	41489313	41490264	HBM	hemoglobin subunit mu [Source:VGNC Symbol;Acc:VGNC:88793]	FC4
ENSSSCG00000007977	ENSSSCT00000076575	3	41489313	41490264	HBM	hemoglobin subunit mu [Source:VGNC Symbol;Acc:VGNC:88793]	FC4
ENSSSCG00000007975	ENSSSCT00000008738	3	41490328	41492120	HBZ	hemoglobin subunit zeta [Source:VGNC Symbol;Acc:VGNC:106583]	FC4
ENSSSCG00000007982	ENSSSCT00000058399	3	41540656	41548290	MPG	N-methylpurine DNA glycosylase [Source:VGNC Symbol;Acc:VGNC:90321]
ENSSSCG00000007968	ENSSSCT00000008731	3	41560915	41567593	RHBDF1	rhomboid 5 homolog 1 [Source:VGNC Symbol;Acc:VGNC:92275]
ENSSSCG00000007962	ENSSSCT00000008725	3	41568041	41571642	SNRNP25	small nuclear ribonucleoprotein U11/U12 subunit 25 [Source:VGNC Symbol;Acc:VGNC:93291]
ENSSSCG00000007970	ENSSSCT00000008733	3	41571475	41574987	POLR3K	RNA polymerase III subunit K [Source:HGNC Symbol;Acc:HGNC:14121]
ENSSSCG00000007973	ENSSSCT00000101212	3	41583693	41594867	IL9R	interleukin 9 receptor [Source:VGNC Symbol;Acc:VGNC:89116]
ENSSSCG00000007973	ENSSSCT00000008736	3	41583693	41594867	IL9R	interleukin 9 receptor [Source:VGNC Symbol;Acc:VGNC:89116]
ENSSSCG00000007973	ENSSSCT00000098607	3	41583693	41594867	IL9R	interleukin 9 receptor [Source:VGNC Symbol;Acc:VGNC:89116]
ENSSSCG00000008443	ENSSSCT00000083759	3	94165816	94254079	EPAS1	endothelial PAS domain protein 1 [Source:VGNC Symbol;Acc:VGNC:87721]
ENSSSCG00000008443	ENSSSCT00000009245	3	94165816	94254079	EPAS1	endothelial PAS domain protein 1 [Source:VGNC Symbol;Acc:VGNC:87721]
ENSSSCG00000025736	ENSSSCT00000099854	4	287214	293913	RECQL4	RecQ like helicase 4 [Source:HGNC Symbol;Acc:HGNC:9949]
ENSSSCG00000025736	ENSSSCT00000006463	4	287214	293913	RECQL4	RecQ like helicase 4 [Source:HGNC Symbol;Acc:HGNC:9949]
ENSSSCG00000025736	ENSSSCT00000098428	4	287214	293913	RECQL4	RecQ like helicase 4 [Source:HGNC Symbol;Acc:HGNC:9949]
ENSSSCG00000025736	ENSSSCT00000099654	4	287214	293913	RECQL4	RecQ like helicase 4 [Source:HGNC Symbol;Acc:HGNC:9949]
ENSSSCG00000025736	ENSSSCT00000094791	4	287214	293913	RECQL4	RecQ like helicase 4 [Source:HGNC Symbol;Acc:HGNC:9949]
ENSSSCG00000025736	ENSSSCT00000097441	4	287214	293913	RECQL4	RecQ like helicase 4 [Source:HGNC Symbol;Acc:HGNC:9949]
ENSSSCG00000025736	ENSSSCT00000093632	4	287214	293913	RECQL4	RecQ like helicase 4 [Source:HGNC Symbol;Acc:HGNC:9949]
ENSSSCG00000005899	ENSSSCT00000006478	4	293708	295789	MFSD3	major facilitator superfamily domain containing 3 [Source:VGNC Symbol;Acc:VGNC:90190]
ENSSSCG00000005901	ENSSSCT00000041562	4	297751	320039
ENSSSCG00000005901	ENSSSCT00000045184	4	297751	320039
ENSSSCG00000005902	ENSSSCT00000006481	4	322838	324481	FOXH1	forkhead box H1 [Source:VGNC Symbol;Acc:VGNC:88207]
ENSSSCG00000026924	ENSSSCT00000027578	4	324626	331917	KIFC2	kinesin family member C2 [Source:VGNC Symbol;Acc:VGNC:89478]
ENSSSCG00000053131	ENSSSCT00000040502	4	332409	334109	TMEM276	transmembrane protein 276 [Source:HGNC Symbol;Acc:HGNC:56235]	FC6
ENSSSCG00000027076	ENSSSCT00000040607	4	335301	346534	ZFTRAF1	zinc finger TRAF-type containing 1 [Source:HGNC Symbol;Acc:HGNC:17806]	FC6
ENSSSCG00000025116	ENSSSCT00000061953	4	350060	362167	TONSL	tonsoku like, DNA repair protein [Source:VGNC Symbol;Acc:VGNC:94308]
ENSSSCG00000005904	ENSSSCT00000032690	4	362912	370588	VPS28	VPS28 subunit of ESCRT-I [Source:VGNC Symbol;Acc:VGNC:94846]
ENSSSCG00000005905	ENSSSCT00000080546	4	372660	378516	SLC39A4	solute carrier family 39 member 4 [Source:VGNC Symbol;Acc:VGNC:93105]
ENSSSCG00000005905	ENSSSCT00000078164	4	372660	378516	SLC39A4	solute carrier family 39 member 4 [Source:VGNC Symbol;Acc:VGNC:93105]
ENSSSCG00000005905	ENSSSCT00000006485	4	372660	378516	SLC39A4	solute carrier family 39 member 4 [Source:VGNC Symbol;Acc:VGNC:93105]
ENSSSCG00000056391	ENSSSCT00000105220	4	382849	386010
ENSSSCG00000046182	ENSSSCT00000088790	4	392540	393728
ENSSSCG00000005907	ENSSSCT00000006487	4	393728	410559	ADCK5	aarF domain containing kinase 5 [Source:VGNC Symbol;Acc:VGNC:85104]
ENSSSCG00000005908	ENSSSCT00000033559	4	421474	424384
ENSSSCG00000005908	ENSSSCT00000006488	4	421474	424384
ENSSSCG00000005908	ENSSSCT00000035567	4	421474	424384
ENSSSCG00000005909	ENSSSCT00000006489	4	424508	427799	FBXL6	F-box and leucine rich repeat protein 6 [Source:VGNC Symbol;Acc:VGNC:88031]
ENSSSCG00000005909	ENSSSCT00000038331	4	424508	427799	FBXL6	F-box and leucine rich repeat protein 6 [Source:VGNC Symbol;Acc:VGNC:88031]
ENSSSCG00000005910	ENSSSCT00000006490	4	428535	431282	TMEM249	transmembrane protein 249 [Source:VGNC Symbol;Acc:VGNC:94156]
ENSSSCG00000025879	ENSSSCT00000031152	4	443311	447677	SCRT1	scratch family transcriptional repressor 1 [Source:VGNC Symbol;Acc:VGNC:92649]
ENSSSCG00000005918	ENSSSCT00000051532	4	452662	466684	DGAT1	diacylglycerol O-acyltransferase 1 [Source:VGNC Symbol;Acc:VGNC:87267]
ENSSSCG00000005918	ENSSSCT00000006498	4	452662	466684	DGAT1	diacylglycerol O-acyltransferase 1 [Source:VGNC Symbol;Acc:VGNC:87267]
ENSSSCG00000005918	ENSSSCT00000083606	4	452662	466684	DGAT1	diacylglycerol O-acyltransferase 1 [Source:VGNC Symbol;Acc:VGNC:87267]
ENSSSCG00000005917	ENSSSCT00000006497	4	463393	486473	HSF1	heat shock transcription factor 1 [Source:VGNC Symbol;Acc:VGNC:88993]
ENSSSCG00000005917	ENSSSCT00000062357	4	463393	486473	HSF1	heat shock transcription factor 1 [Source:VGNC Symbol;Acc:VGNC:88993]
ENSSSCG00000005920	ENSSSCT00000094555	4	475426	507138	BOP1	BOP1 ribosomal biogenesis factor [Source:HGNC Symbol;Acc:HGNC:15519]
ENSSSCG00000005920	ENSSSCT00000006500	4	475426	507138	BOP1	BOP1 ribosomal biogenesis factor [Source:HGNC Symbol;Acc:HGNC:15519]
ENSSSCG00000034551	ENSSSCT00000043891	4	500526	503193	SCX	scleraxis bHLH transcription factor [Source:VGNC Symbol;Acc:VGNC:92652]
ENSSSCG00000005924	ENSSSCT00000047023	4	507228	577132	MROH1	maestro heat like repeat family member 1 [Source:VGNC Symbol;Acc:VGNC:98140]
ENSSSCG00000005924	ENSSSCT00000006501	4	507228	577132	MROH1	maestro heat like repeat family member 1 [Source:VGNC Symbol;Acc:VGNC:98140]
ENSSSCG00000026590	ENSSSCT00000042828	4	581758	585035	HGH1	HGH1 homolog [Source:VGNC Symbol;Acc:VGNC:88871]
ENSSSCG00000026590	ENSSSCT00000029038	4	581758	585035	HGH1	HGH1 homolog [Source:VGNC Symbol;Acc:VGNC:88871]
ENSSSCG00000005916	ENSSSCT00000063356	4	588758	597695		WD repeat domain 97 [Source:VGNC Symbol;Acc:VGNC:98895]
ENSSSCG00000034462	ENSSSCT00000064508	4	596108	596860
ENSSSCG00000005915	ENSSSCT00000101286	4	597472	600447	MAF1	MAF1 homolog, negative regulator of RNA polymerase III [Source:HGNC Symbol;Acc:HGNC:24966]
ENSSSCG00000005915	ENSSSCT00000049174	4	597472	600447	MAF1	MAF1 homolog, negative regulator of RNA polymerase III [Source:HGNC Symbol;Acc:HGNC:24966]
ENSSSCG00000005914	ENSSSCT00000006494	4	600698	605701	SHARPIN	SHANK associated RH domain interactor [Source:VGNC Symbol;Acc:VGNC:98317]
ENSSSCG00000031918	ENSSSCT00000038242	4	606516	608996	CYC1	cytochrome c1 [Source:VGNC Symbol;Acc:VGNC:87126]
ENSSSCG00000005912	ENSSSCT00000084682	4	614601	618241	GPAA1	glycosylphosphatidylinositol anchor attachment 1 [Source:VGNC Symbol;Acc:VGNC:88569]
ENSSSCG00000005912	ENSSSCT00000006492	4	614601	618241	GPAA1	glycosylphosphatidylinositol anchor attachment 1 [Source:VGNC Symbol;Acc:VGNC:88569]
ENSSSCG00000005925	ENSSSCT00000006505	4	618990	621342	EXOSC4	exosome component 4 [Source:VGNC Symbol;Acc:VGNC:87840]
ENSSSCG00000005911	ENSSSCT00000006491	4	629870	639406	OPLAH	5-oxoprolinase, ATP-hydrolysing [Source:VGNC Symbol;Acc:VGNC:91049]
ENSSSCG00000005911	ENSSSCT00000086070	4	629870	639406	OPLAH	5-oxoprolinase, ATP-hydrolysing [Source:VGNC Symbol;Acc:VGNC:91049]
ENSSSCG00000005922	ENSSSCT00000006502	4	639051	641857		sphingomyelin phosphodiesterase 5 [Source:VGNC Symbol;Acc:VGNC:109161]
ENSSSCG00000005922	ENSSSCT00000085549	4	639051	641857		sphingomyelin phosphodiesterase 5 [Source:VGNC Symbol;Acc:VGNC:109161]
ENSSSCG00000005923	ENSSSCT00000006503	4	643094	664649	SPATC1	spermatosis and centriole associated 1 [Source:VGNC Symbol;Acc:VGNC:93391]
ENSSSCG00000032796	ENSSSCT00000061501	4	682835	686116	GRINA	glutamate ionotropic receptor NMDA type subunit associated protein 1 [Source:VGNC Symbol;Acc:VGNC:88689]
ENSSSCG00000039094	ENSSSCT00000055970	4	689034	753696	PLEC	plectin [Source:VGNC Symbol;Acc:VGNC:91530]
ENSSSCG00000039094	ENSSSCT00000050712	4	689034	753696	PLEC	plectin [Source:VGNC Symbol;Acc:VGNC:91530]
ENSSSCG00000039094	ENSSSCT00000061968	4	689034	753696	PLEC	plectin [Source:VGNC Symbol;Acc:VGNC:91530]
ENSSSCG00000039094	ENSSSCT00000051979	4	689034	753696	PLEC	plectin [Source:VGNC Symbol;Acc:VGNC:91530]
ENSSSCG00000039094	ENSSSCT00000038538	4	689034	753696	PLEC	plectin [Source:VGNC Symbol;Acc:VGNC:91530]
ENSSSCG00000039094	ENSSSCT00000044959	4	689034	753696	PLEC	plectin [Source:VGNC Symbol;Acc:VGNC:91530]
ENSSSCG00000039094	ENSSSCT00000054546	4	689034	753696	PLEC	plectin [Source:VGNC Symbol;Acc:VGNC:91530]
ENSSSCG00000062085	ENSSSCT00000102917	4	785029	798563
ENSSSCG00000038025	ENSSSCT00000059447	4	800063	807174	NRBP2	nuclear receptor binding protein 2 [Source:VGNC Symbol;Acc:VGNC:90892]
ENSSSCG00000038025	ENSSSCT00000089509	4	800063	807174	NRBP2	nuclear receptor binding protein 2 [Source:VGNC Symbol;Acc:VGNC:90892]
ENSSSCG00000038800	ENSSSCT00000086350	4	812131	824318	PUF60	poly(U) binding splicing factor 60 [Source:VGNC Symbol;Acc:VGNC:98841]
ENSSSCG00000038800	ENSSSCT00000053414	4	812131	824318	PUF60	poly(U) binding splicing factor 60 [Source:VGNC Symbol;Acc:VGNC:98841]
ENSSSCG00000038800	ENSSSCT00000058386	4	812131	824318	PUF60	poly(U) binding splicing factor 60 [Source:VGNC Symbol;Acc:VGNC:98841]
ENSSSCG00000038800	ENSSSCT00000069398	4	812131	824318	PUF60	poly(U) binding splicing factor 60 [Source:VGNC Symbol;Acc:VGNC:98841]
ENSSSCG00000038800	ENSSSCT00000059754	4	812131	824318	PUF60	poly(U) binding splicing factor 60 [Source:VGNC Symbol;Acc:VGNC:98841]
ENSSSCG00000038800	ENSSSCT00000029289	4	812131	824318	PUF60	poly(U) binding splicing factor 60 [Source:VGNC Symbol;Acc:VGNC:98841]
ENSSSCG00000039466	ENSSSCT00000093236	4	825062	852664	SCRIB	scribble planar cell polarity protein [Source:VGNC Symbol;Acc:VGNC:98303]
ENSSSCG00000039466	ENSSSCT00000093154	4	825062	852664	SCRIB	scribble planar cell polarity protein [Source:VGNC Symbol;Acc:VGNC:98303]
ENSSSCG00000039466	ENSSSCT00000104086	4	825062	852664	SCRIB	scribble planar cell polarity protein [Source:VGNC Symbol;Acc:VGNC:98303]
ENSSSCG00000039466	ENSSSCT00000062881	4	825062	852664	SCRIB	scribble planar cell polarity protein [Source:VGNC Symbol;Acc:VGNC:98303]
ENSSSCG00000039466	ENSSSCT00000096044	4	825062	852664	SCRIB	scribble planar cell polarity protein [Source:VGNC Symbol;Acc:VGNC:98303]
ENSSSCG00000039466	ENSSSCT00000102636	4	825062	852664	SCRIB	scribble planar cell polarity protein [Source:VGNC Symbol;Acc:VGNC:98303]
ENSSSCG00000039466	ENSSSCT00000097534	4	825062	852664	SCRIB	scribble planar cell polarity protein [Source:VGNC Symbol;Acc:VGNC:98303]
ENSSSCG00000039466	ENSSSCT00000100222	4	825062	852664	SCRIB	scribble planar cell polarity protein [Source:VGNC Symbol;Acc:VGNC:98303]
ENSSSCG00000039466	ENSSSCT00000104424	4	825062	852664	SCRIB	scribble planar cell polarity protein [Source:VGNC Symbol;Acc:VGNC:98303]
ENSSSCG00000034987	ENSSSCT00000037561	4	852250	866201	IQANK1	IQ motif and ankyrin repeat containing 1 [Source:VGNC Symbol;Acc:VGNC:98813]
ENSSSCG00000034987	ENSSSCT00000102630	4	852250	866201	IQANK1	IQ motif and ankyrin repeat containing 1 [Source:VGNC Symbol;Acc:VGNC:98813]
ENSSSCG00000036964	ENSSSCT00000062117	4	892041	907517	FAM83H	family with sequence similarity 83 member H [Source:VGNC Symbol;Acc:VGNC:87993]
ENSSSCG00000036964	ENSSSCT00000038280	4	892041	907517	FAM83H	family with sequence similarity 83 member H [Source:VGNC Symbol;Acc:VGNC:87993]
ENSSSCG00000035933	ENSSSCT00000069031	4	909268	915475	MAPK15	mitogen-activated protein kinase 15 [Source:VGNC Symbol;Acc:VGNC:90001]
ENSSSCG00000035933	ENSSSCT00000053791	4	909268	915475	MAPK15	mitogen-activated protein kinase 15 [Source:VGNC Symbol;Acc:VGNC:90001]
ENSSSCG00000037038	ENSSSCT00000040069	4	921301	923197
ENSSSCG00000039679	ENSSSCT00000049009	4	928798	940679	ZNF623	zinc finger protein 623 [Source:HGNC Symbol;Acc:HGNC:29084]
ENSSSCG00000031698	ENSSSCT00000081975	4	949867	959744	GFUS	GDP-L-fucose synthase [Source:VGNC Symbol;Acc:VGNC:94530]
ENSSSCG00000031698	ENSSSCT00000056191	4	949867	959744	GFUS	GDP-L-fucose synthase [Source:VGNC Symbol;Acc:VGNC:94530]
ENSSSCG00000031698	ENSSSCT00000042851	4	949867	959744	GFUS	GDP-L-fucose synthase [Source:VGNC Symbol;Acc:VGNC:94530]
ENSSSCG00000032763	ENSSSCT00000090563	4	959710	964192	PYCR3	pyrroline-5-carboxylate reductase 3 [Source:VGNC Symbol;Acc:VGNC:98230]
ENSSSCG00000032763	ENSSSCT00000047532	4	959710	964192	PYCR3	pyrroline-5-carboxylate reductase 3 [Source:VGNC Symbol;Acc:VGNC:98230]
ENSSSCG00000032763	ENSSSCT00000064066	4	959710	964192	PYCR3	pyrroline-5-carboxylate reductase 3 [Source:VGNC Symbol;Acc:VGNC:98230]
ENSSSCG00000040119	ENSSSCT00000049615	4	967370	969283	TIGD5	tigger transposable element derived 5 [Source:VGNC Symbol;Acc:VGNC:98876]
ENSSSCG00000006954	ENSSSCT00000052787	4	969527	983270	EEF1D	eukaryotic translation elongation factor 1 delta [Source:HGNC Symbol;Acc:HGNC:3211]
ENSSSCG00000006954	ENSSSCT00000028155	4	969527	983270	EEF1D	eukaryotic translation elongation factor 1 delta [Source:HGNC Symbol;Acc:HGNC:3211]
ENSSSCG00000006954	ENSSSCT00000039371	4	969527	983270	EEF1D	eukaryotic translation elongation factor 1 delta [Source:HGNC Symbol;Acc:HGNC:3211]
ENSSSCG00000006954	ENSSSCT00000007619	4	969527	983270	EEF1D	eukaryotic translation elongation factor 1 delta [Source:HGNC Symbol;Acc:HGNC:3211]
ENSSSCG00000006954	ENSSSCT00000068566	4	969527	983270	EEF1D	eukaryotic translation elongation factor 1 delta [Source:HGNC Symbol;Acc:HGNC:3211]
ENSSSCG00000055397	ENSSSCT00000053609	4	983423	986748	NAPRT	nicotinate phosphoribosyltransferase [Source:HGNC Symbol;Acc:HGNC:30450]
ENSSSCG00000055397	ENSSSCT00000049946	4	983423	986748	NAPRT	nicotinate phosphoribosyltransferase [Source:HGNC Symbol;Acc:HGNC:30450]
ENSSSCG00000006948	ENSSSCT00000007613	4	988185	993815	MROH6	maestro heat like repeat family member 6 [Source:VGNC Symbol;Acc:VGNC:90347]
ENSSSCG00000006955	ENSSSCT00000056122	4	995763	1000271	GSDMD	gasdermin D [Source:VGNC Symbol;Acc:VGNC:88718]
ENSSSCG00000006955	ENSSSCT00000007620	4	995763	1000271	GSDMD	gasdermin D [Source:VGNC Symbol;Acc:VGNC:88718]
ENSSSCG00000006956	ENSSSCT00000007621	4	1010638	1089738	ZC3H3	zinc finger CCCH-type containing 3 [Source:VGNC Symbol;Acc:VGNC:95096]
ENSSSCG00000034820	ENSSSCT00000098582	4	1091263	1092818	MAFA	MAF bZIP transcription factor A [Source:VGNC Symbol;Acc:VGNC:89946]
ENSSSCG00000034820	ENSSSCT00000048056	4	1091263	1092818	MAFA	MAF bZIP transcription factor A [Source:VGNC Symbol;Acc:VGNC:89946]
ENSSSCG00000006957	ENSSSCT00000007622	4	1123105	1132966	RHPN1	rhophilin Rho GTPase binding protein 1 [Source:VGNC Symbol;Acc:VGNC:92296]
ENSSSCG00000006958	ENSSSCT00000007623	4	1148890	1188130	TOP1MT	DNA topoisomerase I mitochondrial [Source:VGNC Symbol;Acc:VGNC:94309]
ENSSSCG00000006959	ENSSSCT00000007624	4	1191845	1202512	ZNF696	zinc finger protein 696 [Source:HGNC Symbol;Acc:HGNC:25872]
ENSSSCG00000006959	ENSSSCT00000069478	4	1191845	1202512	ZNF696	zinc finger protein 696 [Source:HGNC Symbol;Acc:HGNC:25872]
ENSSSCG00000006701	ENSSSCT00000050787	4	100264968	100425692	CHD1L	chromodomain helicase DNA binding protein 1 like [Source:VGNC Symbol;Acc:VGNC:86630]
ENSSSCG00000006701	ENSSSCT00000007340	4	100264968	100425692	CHD1L	chromodomain helicase DNA binding protein 1 like [Source:VGNC Symbol;Acc:VGNC:86630]
ENSSSCG00000006701	ENSSSCT00000088251	4	100264968	100425692	CHD1L	chromodomain helicase DNA binding protein 1 like [Source:VGNC Symbol;Acc:VGNC:86630]
ENSSSCG00000006703	ENSSSCT00000056624	4	100378071	100394338	PRKAB2	protein kinase AMP-activated non-catalytic subunit beta 2 [Source:VGNC Symbol;Acc:VGNC:91799]
ENSSSCG00000060248	ENSSSCT00000065771	4	100460304	100478501
ENSSSCG00000024481	ENSSSCT00000100163	4	100646935	100863250	PDE4DIP	phosphodiesterase 4D interacting protein [Source:HGNC Symbol;Acc:HGNC:15580]
ENSSSCG00000024481	ENSSSCT00000022848	4	100646935	100863250	PDE4DIP	phosphodiesterase 4D interacting protein [Source:HGNC Symbol;Acc:HGNC:15580]
ENSSSCG00000024481	ENSSSCT00000054413	4	100646935	100863250	PDE4DIP	phosphodiesterase 4D interacting protein [Source:HGNC Symbol;Acc:HGNC:15580]
ENSSSCG00000024481	ENSSSCT00000057240	4	100646935	100863250	PDE4DIP	phosphodiesterase 4D interacting protein [Source:HGNC Symbol;Acc:HGNC:15580]
ENSSSCG00000024481	ENSSSCT00000007347	4	100646935	100863250	PDE4DIP	phosphodiesterase 4D interacting protein [Source:HGNC Symbol;Acc:HGNC:15580]
ENSSSCG00000024481	ENSSSCT00000047110	4	100646935	100863250	PDE4DIP	phosphodiesterase 4D interacting protein [Source:HGNC Symbol;Acc:HGNC:15580]
ENSSSCG00000024481	ENSSSCT00000030320	4	100646935	100863250	PDE4DIP	phosphodiesterase 4D interacting protein [Source:HGNC Symbol;Acc:HGNC:15580]
ENSSSCG00000024481	ENSSSCT00000039310	4	100646935	100863250	PDE4DIP	phosphodiesterase 4D interacting protein [Source:HGNC Symbol;Acc:HGNC:15580]
ENSSSCG00000024481	ENSSSCT00000039171	4	100646935	100863250	PDE4DIP	phosphodiesterase 4D interacting protein [Source:HGNC Symbol;Acc:HGNC:15580]
ENSSSCG00000024481	ENSSSCT00000061195	4	100646935	100863250	PDE4DIP	phosphodiesterase 4D interacting protein [Source:HGNC Symbol;Acc:HGNC:15580]
ENSSSCG00000059930	ENSSSCT00000007593	4	129491594	129537389
ENSSSCG00000059930	ENSSSCT00000043031	4	129491594	129537389
ENSSSCG00000006932	ENSSSCT00000038664	4	129559222	129598824
ENSSSCG00000006932	ENSSSCT00000049539	4	129559222	129598824
ENSSSCG00000006932	ENSSSCT00000007594	4	129559222	129598824
ENSSSCG00000006933	ENSSSCT00000078679	4	129620874	129655385	CLCA1	chloride channel accessory 1 [Source:VGNC Symbol;Acc:VGNC:86722]
ENSSSCG00000006933	ENSSSCT00000047623	4	129620874	129655385	CLCA1	chloride channel accessory 1 [Source:VGNC Symbol;Acc:VGNC:86722]
ENSSSCG00000000960	ENSSSCT00000001050	5	202137	203951		kelch domain containing 7B [Source:VGNC Symbol;Acc:VGNC:89507]
ENSSSCG00000000967	ENSSSCT00000001057	5	215967	217974	ODF3B	outer dense fiber of sperm tails 3B [Source:VGNC Symbol;Acc:VGNC:107163]
ENSSSCG00000000967	ENSSSCT00000082459	5	215967	217974	ODF3B	outer dense fiber of sperm tails 3B [Source:VGNC Symbol;Acc:VGNC:107163]
ENSSSCG00000031420	ENSSSCT00000087330	5	220814	225307	SCO2	synthesis of cytochrome C oxidase 2 [Source:VGNC Symbol;Acc:VGNC:107169]
ENSSSCG00000031420	ENSSSCT00000065849	5	220814	225307	SCO2	synthesis of cytochrome C oxidase 2 [Source:VGNC Symbol;Acc:VGNC:107169]
ENSSSCG00000000965	ENSSSCT00000001055	5	221471	233475	NCAPH2	non-SMC condensin II complex subunit H2 [Source:VGNC Symbol;Acc:VGNC:90602]
ENSSSCG00000000964	ENSSSCT00000046379	5	233401	238266	LMF2	lipase maturation factor 2 [Source:VGNC Symbol;Acc:VGNC:89758]
ENSSSCG00000000964	ENSSSCT00000001054	5	233401	238266	LMF2	lipase maturation factor 2 [Source:VGNC Symbol;Acc:VGNC:89758]
ENSSSCG00000023749	ENSSSCT00000089798	5	248235	251553	MIOX	myo-inositol oxygenase [Source:HGNC Symbol;Acc:HGNC:14522]
ENSSSCG00000023749	ENSSSCT00000101702	5	248235	251553	MIOX	myo-inositol oxygenase [Source:HGNC Symbol;Acc:HGNC:14522]
ENSSSCG00000059591	ENSSSCT00000092133	5	253396	255601	ADM2	adrenomedullin 2 [Source:HGNC Symbol;Acc:HGNC:28898]
ENSSSCG00000000968	ENSSSCT00000037842	5	260935	284509	SBF1	SET binding factor 1 [Source:VGNC Symbol;Acc:VGNC:92593]
ENSSSCG00000000968	ENSSSCT00000060312	5	260935	284509	SBF1	SET binding factor 1 [Source:VGNC Symbol;Acc:VGNC:92593]
ENSSSCG00000000968	ENSSSCT00000001058	5	260935	284509	SBF1	SET binding factor 1 [Source:VGNC Symbol;Acc:VGNC:92593]
ENSSSCG00000000970	ENSSSCT00000104993	5	285386	361548	PPP6R2	protein phosphatase 6 regulatory subunit 2 [Source:VGNC Symbol;Acc:VGNC:91761]
ENSSSCG00000000970	ENSSSCT00000052358	5	285386	361548	PPP6R2	protein phosphatase 6 regulatory subunit 2 [Source:VGNC Symbol;Acc:VGNC:91761]
ENSSSCG00000000970	ENSSSCT00000094835	5	285386	361548	PPP6R2	protein phosphatase 6 regulatory subunit 2 [Source:VGNC Symbol;Acc:VGNC:91761]
ENSSSCG00000000970	ENSSSCT00000001060	5	285386	361548	PPP6R2	protein phosphatase 6 regulatory subunit 2 [Source:VGNC Symbol;Acc:VGNC:91761]
ENSSSCG00000000970	ENSSSCT00000052570	5	285386	361548	PPP6R2	protein phosphatase 6 regulatory subunit 2 [Source:VGNC Symbol;Acc:VGNC:91761]
ENSSSCG00000049725	ENSSSCT00000086372	5	373905	376374
ENSSSCG00000034272	ENSSSCT00000044352	5	376551	389330	DENND6B	DENN domain containing 6B [Source:VGNC Symbol;Acc:VGNC:87257]
ENSSSCG00000034272	ENSSSCT00000052891	5	376551	389330	DENND6B	DENN domain containing 6B [Source:VGNC Symbol;Acc:VGNC:87257]
ENSSSCG00000035733	ENSSSCT00000065647	5	403765	416798	PLXNB2	plexin B2 [Source:HGNC Symbol;Acc:HGNC:9104]
ENSSSCG00000033171	ENSSSCT00000102233	5	421798	428101	MAPK11	mitogen-activated protein kinase 11 [Source:VGNC Symbol;Acc:VGNC:89997]
ENSSSCG00000033171	ENSSSCT00000096273	5	421798	428101	MAPK11	mitogen-activated protein kinase 11 [Source:VGNC Symbol;Acc:VGNC:89997]
ENSSSCG00000033171	ENSSSCT00000043854	5	421798	428101	MAPK11	mitogen-activated protein kinase 11 [Source:VGNC Symbol;Acc:VGNC:89997]
ENSSSCG00000032693	ENSSSCT00000042853	5	429770	437975	MAPK12	mitogen-activated protein kinase 12 [Source:VGNC Symbol;Acc:VGNC:89998]
ENSSSCG00000032693	ENSSSCT00000045067	5	429770	437975	MAPK12	mitogen-activated protein kinase 12 [Source:VGNC Symbol;Acc:VGNC:89998]
ENSSSCG00000000971	ENSSSCT00000081871	5	439808	445334	HDAC10	histone deacetylase 10 [Source:VGNC Symbol;Acc:VGNC:88811]
ENSSSCG00000000971	ENSSSCT00000054587	5	439808	445334	HDAC10	histone deacetylase 10 [Source:VGNC Symbol;Acc:VGNC:88811]
ENSSSCG00000000971	ENSSSCT00000001061	5	439808	445334	HDAC10	histone deacetylase 10 [Source:VGNC Symbol;Acc:VGNC:88811]
ENSSSCG00000000971	ENSSSCT00000029634	5	439808	445334	HDAC10	histone deacetylase 10 [Source:VGNC Symbol;Acc:VGNC:88811]
ENSSSCG00000000971	ENSSSCT00000030674	5	439808	445334	HDAC10	histone deacetylase 10 [Source:VGNC Symbol;Acc:VGNC:88811]
ENSSSCG00000000972	ENSSSCT00000099975	5	445525	470548	TUBGCP6	tubulin gamma complex associated protein 6 [Source:VGNC Symbol;Acc:VGNC:94587]
ENSSSCG00000000972	ENSSSCT00000001062	5	445525	470548	TUBGCP6	tubulin gamma complex associated protein 6 [Source:VGNC Symbol;Acc:VGNC:94587]
ENSSSCG00000000972	ENSSSCT00000097473	5	445525	470548	TUBGCP6	tubulin gamma complex associated protein 6 [Source:VGNC Symbol;Acc:VGNC:94587]
ENSSSCG00000000972	ENSSSCT00000095086	5	445525	470548	TUBGCP6	tubulin gamma complex associated protein 6 [Source:VGNC Symbol;Acc:VGNC:94587]
ENSSSCG00000000973	ENSSSCT00000001063	5	467547	481230	SELENOO	selenoprotein O [Source:VGNC Symbol;Acc:VGNC:109446]
ENSSSCG00000000973	ENSSSCT00000081463	5	467547	481230	SELENOO	selenoprotein O [Source:VGNC Symbol;Acc:VGNC:109446]
ENSSSCG00000000974	ENSSSCT00000001064	5	485475	494534	TRABD	TraB domain containing [Source:VGNC Symbol;Acc:VGNC:94355]
ENSSSCG00000000974	ENSSSCT00000061499	5	485475	494534	TRABD	TraB domain containing [Source:VGNC Symbol;Acc:VGNC:94355]
ENSSSCG00000000975	ENSSSCT00000001065	5	497385	506013	PANX2	pannexin 2 [Source:VGNC Symbol;Acc:VGNC:91167]
ENSSSCG00000044259	ENSSSCT00000069661	5	512370	517641
ENSSSCG00000044685	ENSSSCT00000073598	5	554609	565958
ENSSSCG00000000978	ENSSSCT00000001068	5	571963	591822	MLC1	modulator of VRAC current 1 [Source:VGNC Symbol;Acc:VGNC:90251]
ENSSSCG00000000982	ENSSSCT00000001072	5	602886	629882	TTLL8	tubulin tyrosine ligase like 8 [Source:VGNC Symbol;Acc:VGNC:94572]
ENSSSCG00000000983	ENSSSCT00000001073	5	646879	664018		interleukin 17 receptor E like [Source:VGNC Symbol;Acc:VGNC:89088]
ENSSSCG00000000983	ENSSSCT00000069878	5	646879	664018		interleukin 17 receptor E like [Source:VGNC Symbol;Acc:VGNC:89088]
ENSSSCG00000032936	ENSSSCT00000054639	5	677705	680695	PIM3	Pim-3 proto-onco, serine/threonine kinase [Source:VGNC Symbol;Acc:VGNC:91450]
ENSSSCG00000000981	ENSSSCT00000001071	5	709045	716771	CRELD2	cysteine rich with EGF like domains 2 [Source:VGNC Symbol;Acc:VGNC:97942]
ENSSSCG00000000981	ENSSSCT00000088604	5	709045	716771	CRELD2	cysteine rich with EGF like domains 2 [Source:VGNC Symbol;Acc:VGNC:97942]
ENSSSCG00000000981	ENSSSCT00000090553	5	709045	716771	CRELD2	cysteine rich with EGF like domains 2 [Source:VGNC Symbol;Acc:VGNC:97942]
ENSSSCG00000000980	ENSSSCT00000001070	5	717028	729397	ALG12	ALG12 alpha-1,6-mannosyltransferase [Source:VGNC Symbol;Acc:VGNC:85248]
ENSSSCG00000032820	ENSSSCT00000040062	5	770654	808006	BRD1	bromodomain containing 1 [Source:VGNC Symbol;Acc:VGNC:85871]
ENSSSCG00000050921	ENSSSCT00000000326	5	20198540	20199475
ENSSSCG00000054230	ENSSSCT00000097718	5	20231463	20236994
ENSSSCG00000048965	ENSSSCT00000000332	5	20247726	20248673
ENSSSCG00000052869	ENSSSCT00000059604	5	20270808	20271779
ENSSSCG00000056758	ENSSSCT00000000333	5	20275505	20276476
ENSSSCG00000038691	ENSSSCT00000059446	5	20286575	20287525
ENSSSCG00000037462	ENSSSCT00000057833	5	20304011	20304949
ENSSSCG00000033458	ENSSSCT00000000344	5	20372616	20373557
ENSSSCG00000061484	ENSSSCT00000090993	5	20387216	20388154	OR6C2	olfactory receptor family 6 subfamily C member 2 [Source:HGNC Symbol;Acc:HGNC:15436]
ENSSSCG00000036463	ENSSSCT00000062567	5	20394713	20395663
ENSSSCG00000053105	ENSSSCT00000068585	5	20424472	20425425
ENSSSCG00000046465	ENSSSCT00000091527	5	20456269	20460012
ENSSSCG00000044195	ENSSSCT00000076105	5	20514400	20516373
ENSSSCG00000036827	ENSSSCT00000057349	5	20519114	20520467
ENSSSCG00000000327	ENSSSCT00000000349	5	20534640	20535575
ENSSSCG00000057708	ENSSSCT00000047602	5	20541804	20542742
ENSSSCG00000047005	ENSSSCT00000053577	5	20546261	20547193
ENSSSCG00000037546	ENSSSCT00000056384	5	20560979	20569830
ENSSSCG00000039541	ENSSSCT00000044664	6	455851	612868	ANKRD11	ankyrin repeat domain containing 11 [Source:VGNC Symbol;Acc:VGNC:85323]
ENSSSCG00000039541	ENSSSCT00000087256	6	455851	612868	ANKRD11	ankyrin repeat domain containing 11 [Source:VGNC Symbol;Acc:VGNC:85323]
ENSSSCG00000002642	ENSSSCT00000089657	6	636377	652165	CDH15	cadherin 15 [Source:VGNC Symbol;Acc:VGNC:86478]
ENSSSCG00000002642	ENSSSCT00000002932	6	636377	652165	CDH15	cadherin 15 [Source:VGNC Symbol;Acc:VGNC:86478]
ENSSSCG00000002642	ENSSSCT00000037606	6	636377	652165	CDH15	cadherin 15 [Source:VGNC Symbol;Acc:VGNC:86478]
ENSSSCG00000023866	ENSSSCT00000022729	6	663123	709186	ACSF3	acyl-CoA synthetase family member 3 [Source:VGNC Symbol;Acc:VGNC:85032]
ENSSSCG00000023866	ENSSSCT00000065079	6	663123	709186	ACSF3	acyl-CoA synthetase family member 3 [Source:VGNC Symbol;Acc:VGNC:85032]
ENSSSCG00000002648	ENSSSCT00000002938	6	779366	853822	CBFA2T3	CBFA2/RUNX1 partner transcriptional co-repressor 3 [Source:VGNC Symbol;Acc:VGNC:96574]
ENSSSCG00000036367	ENSSSCT00000030389	6	858888	861604	PABPN1L	PABPN1 like, cytoplasmic [Source:VGNC Symbol;Acc:VGNC:98174]
ENSSSCG00000002646	ENSSSCT00000086256	6	863805	869226	TRAPPC2L	trafficking protein particle complex subunit 2L [Source:VGNC Symbol;Acc:VGNC:94373]
ENSSSCG00000002646	ENSSSCT00000002936	6	863805	869226	TRAPPC2L	trafficking protein particle complex subunit 2L [Source:VGNC Symbol;Acc:VGNC:94373]
ENSSSCG00000002646	ENSSSCT00000092912	6	863805	869226	TRAPPC2L	trafficking protein particle complex subunit 2L [Source:VGNC Symbol;Acc:VGNC:94373]
ENSSSCG00000002646	ENSSSCT00000043380	6	863805	869226	TRAPPC2L	trafficking protein particle complex subunit 2L [Source:VGNC Symbol;Acc:VGNC:94373]
ENSSSCG00000002645	ENSSSCT00000002935	6	869244	890134	GALNS	galactosamine (N-acetyl)-6-sulfatase [Source:VGNC Symbol;Acc:VGNC:97061]
ENSSSCG00000002650	ENSSSCT00000002941	6	890831	893276	APRT	adenine phosphoribosyltransferase [Source:VGNC Symbol;Acc:VGNC:85428]
ENSSSCG00000002651	ENSSSCT00000042123	6	893381	897934	CDT1	chromatin licensing and DNA replication factor 1 [Source:VGNC Symbol;Acc:VGNC:86524]
ENSSSCG00000035230	ENSSSCT00000092650	6	914709	967111	PIEZO1	piezo type mechanosensitive ion channel component 1 [Source:VGNC Symbol;Acc:VGNC:91417]
ENSSSCG00000035230	ENSSSCT00000092796	6	914709	967111	PIEZO1	piezo type mechanosensitive ion channel component 1 [Source:VGNC Symbol;Acc:VGNC:91417]
ENSSSCG00000035230	ENSSSCT00000098028	6	914709	967111	PIEZO1	piezo type mechanosensitive ion channel component 1 [Source:VGNC Symbol;Acc:VGNC:91417]
ENSSSCG00000035230	ENSSSCT00000054192	6	914709	967111	PIEZO1	piezo type mechanosensitive ion channel component 1 [Source:VGNC Symbol;Acc:VGNC:91417]
ENSSSCG00000035230	ENSSSCT00000059385	6	914709	967111	PIEZO1	piezo type mechanosensitive ion channel component 1 [Source:VGNC Symbol;Acc:VGNC:91417]
ENSSSCG00000035230	ENSSSCT00000093750	6	914709	967111	PIEZO1	piezo type mechanosensitive ion channel component 1 [Source:VGNC Symbol;Acc:VGNC:91417]
ENSSSCG00000033920	ENSSSCT00000063526	6	964566	976832	CTU2	cytosolic thiouridylase subunit 2 [Source:VGNC Symbol;Acc:VGNC:87083]
ENSSSCG00000033920	ENSSSCT00000037407	6	964566	976832	CTU2	cytosolic thiouridylase subunit 2 [Source:VGNC Symbol;Acc:VGNC:87083]
ENSSSCG00000034455	ENSSSCT00000083941	6	976980	982995	RNF166	ring finger protein 166 [Source:VGNC Symbol;Acc:VGNC:92367]
ENSSSCG00000034455	ENSSSCT00000054320	6	976980	982995	RNF166	ring finger protein 166 [Source:VGNC Symbol;Acc:VGNC:92367]
ENSSSCG00000034455	ENSSSCT00000076795	6	976980	982995	RNF166	ring finger protein 166 [Source:VGNC Symbol;Acc:VGNC:92367]
ENSSSCG00000040145	ENSSSCT00000041372	6	988990	996247	SNAI3	snail family transcriptional repressor 3 [Source:VGNC Symbol;Acc:VGNC:93276]
ENSSSCG00000034905	ENSSSCT00000095889	6	1008100	1014303	MVD	mevalonate diphosphate decarboxylase [Source:VGNC Symbol;Acc:VGNC:90489]
ENSSSCG00000034905	ENSSSCT00000061448	6	1008100	1014303	MVD	mevalonate diphosphate decarboxylase [Source:VGNC Symbol;Acc:VGNC:90489]
ENSSSCG00000034905	ENSSSCT00000048322	6	1008100	1014303	MVD	mevalonate diphosphate decarboxylase [Source:VGNC Symbol;Acc:VGNC:90489]
ENSSSCG00000031493	ENSSSCT00000052015	6	1015162	1021420	CYBA	cytochrome b-245 alpha chain [Source:VGNC Symbol;Acc:VGNC:87124]
ENSSSCG00000056651	ENSSSCT00000098983	6	1022937	1025161	IL17C	interleukin 17C [Source:HGNC Symbol;Acc:HGNC:5983]
ENSSSCG00000035967	ENSSSCT00000068674	6	1030418	1081538	ZC3H18	zinc finger CCCH-type containing 18 [Source:VGNC Symbol;Acc:VGNC:95095]
ENSSSCG00000035967	ENSSSCT00000089072	6	1030418	1081538	ZC3H18	zinc finger CCCH-type containing 18 [Source:VGNC Symbol;Acc:VGNC:95095]
ENSSSCG00000035967	ENSSSCT00000046191	6	1030418	1081538	ZC3H18	zinc finger CCCH-type containing 18 [Source:VGNC Symbol;Acc:VGNC:95095]
ENSSSCG00000040875	ENSSSCT00000098814	6	1091259	1107096	ZFPM1	zinc finger protein, FOG family member 1 [Source:VGNC Symbol;Acc:VGNC:95152]
ENSSSCG00000040875	ENSSSCT00000053714	6	1091259	1107096	ZFPM1	zinc finger protein, FOG family member 1 [Source:VGNC Symbol;Acc:VGNC:95152]
ENSSSCG00000020678	ENSSSCT00000071793	6	1421462	1495486	BANP	BTG3 associated nuclear protein [Source:VGNC Symbol;Acc:VGNC:85753]
ENSSSCG00000020678	ENSSSCT00000106158	6	1421462	1495486	BANP	BTG3 associated nuclear protein [Source:VGNC Symbol;Acc:VGNC:85753]
ENSSSCG00000020678	ENSSSCT00000080581	6	1421462	1495486	BANP	BTG3 associated nuclear protein [Source:VGNC Symbol;Acc:VGNC:85753]
ENSSSCG00000020678	ENSSSCT00000023919	6	1421462	1495486	BANP	BTG3 associated nuclear protein [Source:VGNC Symbol;Acc:VGNC:85753]
ENSSSCG00000058086	ENSSSCT00000104896	6	1497643	1497822
ENSSSCG00000035629	ENSSSCT00000077090	6	1506042	1538777	CA5A	carbonic anhydrase 5A [Source:VGNC Symbol;Acc:VGNC:86101]
ENSSSCG00000035629	ENSSSCT00000101840	6	1506042	1538777	CA5A	carbonic anhydrase 5A [Source:VGNC Symbol;Acc:VGNC:86101]
ENSSSCG00000035629	ENSSSCT00000068954	6	1506042	1538777	CA5A	carbonic anhydrase 5A [Source:VGNC Symbol;Acc:VGNC:86101]
ENSSSCG00000035629	ENSSSCT00000057346	6	1506042	1538777	CA5A	carbonic anhydrase 5A [Source:VGNC Symbol;Acc:VGNC:86101]
ENSSSCG00000035629	ENSSSCT00000082715	6	1506042	1538777	CA5A	carbonic anhydrase 5A [Source:VGNC Symbol;Acc:VGNC:86101]
ENSSSCG00000032996	ENSSSCT00000080309	6	1545944	1574285	SLC7A5	solute carrier family 7 member 5 [Source:HGNC Symbol;Acc:HGNC:11063]
ENSSSCG00000032996	ENSSSCT00000065428	6	1545944	1574285	SLC7A5	solute carrier family 7 member 5 [Source:HGNC Symbol;Acc:HGNC:11063]
ENSSSCG00000002652	ENSSSCT00000072930	6	1617653	1677127	KLHDC4	kelch domain containing 4 [Source:VGNC Symbol;Acc:VGNC:89505]
ENSSSCG00000002652	ENSSSCT00000002943	6	1617653	1677127	KLHDC4	kelch domain containing 4 [Source:VGNC Symbol;Acc:VGNC:89505]
ENSSSCG00000002652	ENSSSCT00000090893	6	1617653	1677127	KLHDC4	kelch domain containing 4 [Source:VGNC Symbol;Acc:VGNC:89505]
ENSSSCG00000002653	ENSSSCT00000002944	6	1677133	1766849		junctophilin 3 [Source:VGNC Symbol;Acc:VGNC:98481]
ENSSSCG00000036017	ENSSSCT00000078166	6	58628919	58632807
ENSSSCG00000062751	ENSSSCT00000103752	6	58645310	58646910
ENSSSCG00000035226	ENSSSCT00000042095	6	58662625	58666026
ENSSSCG00000034920	ENSSSCT00000078440	6	58677284	58680022
ENSSSCG00000034920	ENSSSCT00000035860	6	58677284	58680022
ENSSSCG00000034920	ENSSSCT00000085156	6	58677284	58680022
ENSSSCG00000045878	ENSSSCT00000003633	6	58713314	58715062
ENSSSCG00000029231	ENSSSCT00000035389	6	58731199	58750198
ENSSSCG00000029231	ENSSSCT00000050190	6	58731199	58750198
ENSSSCG00000029231	ENSSSCT00000033967	6	58731199	58750198
ENSSSCG00000029231	ENSSSCT00000054253	6	58731199	58750198
ENSSSCG00000029231	ENSSSCT00000003646	6	58731199	58750198
ENSSSCG00000029231	ENSSSCT00000065747	6	58731199	58750198
ENSSSCG00000029231	ENSSSCT00000089565	6	58731199	58750198
ENSSSCG00000045883	ENSSSCT00000033674	6	58765649	58769066
ENSSSCG00000004002	ENSSSCT00000081258	6	62967994	62974350	RPS5	ribosomal protein S5 [Source:VGNC Symbol;Acc:VGNC:92439]
ENSSSCG00000004002	ENSSSCT00000039887	6	62967994	62974350	RPS5	ribosomal protein S5 [Source:VGNC Symbol;Acc:VGNC:92439]
ENSSSCG00000004002	ENSSSCT00000053661	6	62967994	62974350	RPS5	ribosomal protein S5 [Source:VGNC Symbol;Acc:VGNC:92439]
ENSSSCG00000004002	ENSSSCT00000004425	6	62967994	62974350	RPS5	ribosomal protein S5 [Source:VGNC Symbol;Acc:VGNC:92439]
ENSSSCG00000004004	ENSSSCT00000079210	6	62992506	63005691	ZNF584	zinc finger protein 584 [Source:VGNC Symbol;Acc:VGNC:95271]
ENSSSCG00000004004	ENSSSCT00000004427	6	62992506	63005691	ZNF584	zinc finger protein 584 [Source:VGNC Symbol;Acc:VGNC:95271]
ENSSSCG00000057276	ENSSSCT00000093552	6	63006860	63013014
ENSSSCG00000059362	ENSSSCT00000100767	6	63019874	63021076
ENSSSCG00000059241	ENSSSCT00000097353	6	63023226	63023447
ENSSSCG00000031342	ENSSSCT00000039205	6	63043299	63049264
ENSSSCG00000039930	ENSSSCT00000103203	6	63048075	63056530	ZNF446	zinc finger protein 446 [Source:VGNC Symbol;Acc:VGNC:95241]
ENSSSCG00000039930	ENSSSCT00000102030	6	63048075	63056530	ZNF446	zinc finger protein 446 [Source:VGNC Symbol;Acc:VGNC:95241]
ENSSSCG00000039930	ENSSSCT00000097700	6	63048075	63056530	ZNF446	zinc finger protein 446 [Source:VGNC Symbol;Acc:VGNC:95241]
ENSSSCG00000039930	ENSSSCT00000081893	6	63048075	63056530	ZNF446	zinc finger protein 446 [Source:VGNC Symbol;Acc:VGNC:95241]
ENSSSCG00000039930	ENSSSCT00000055967	6	63048075	63056530	ZNF446	zinc finger protein 446 [Source:VGNC Symbol;Acc:VGNC:95241]
ENSSSCG00000031449	ENSSSCT00000046975	6	63065830	63075202	SLC27A5	solute carrier family 27 member 5 [Source:VGNC Symbol;Acc:VGNC:93039]
ENSSSCG00000031449	ENSSSCT00000076198	6	63065830	63075202	SLC27A5	solute carrier family 27 member 5 [Source:VGNC Symbol;Acc:VGNC:93039]
ENSSSCG00000031449	ENSSSCT00000037862	6	63065830	63075202	SLC27A5	solute carrier family 27 member 5 [Source:VGNC Symbol;Acc:VGNC:93039]
ENSSSCG00000035664	ENSSSCT00000057770	6	63076104	63079443	ZBTB45	zinc finger and BTB domain containing 45 [Source:VGNC Symbol;Acc:VGNC:95077]
ENSSSCG00000037920	ENSSSCT00000054133	6	63094648	63101531	TRIM28	tripartite motif containing 28 [Source:VGNC Symbol;Acc:VGNC:94403]
ENSSSCG00000037920	ENSSSCT00000047862	6	63094648	63101531	TRIM28	tripartite motif containing 28 [Source:VGNC Symbol;Acc:VGNC:94403]
ENSSSCG00000029362	ENSSSCT00000030728	6	63102156	63104943	CHMP2A	charged multivesicular body protein 2A [Source:VGNC Symbol;Acc:VGNC:86649]
ENSSSCG00000037734	ENSSSCT00000050726	6	63104908	63108846	UBE2M	ubiquitin conjugating enzyme E2 M [Source:VGNC Symbol;Acc:VGNC:94648]
ENSSSCG00000031562	ENSSSCT00000090086	6	63111068	63123082	MZF1	myeloid zinc finger 1 [Source:VGNC Symbol;Acc:VGNC:90551]
ENSSSCG00000031562	ENSSSCT00000039487	6	63111068	63123082	MZF1	myeloid zinc finger 1 [Source:VGNC Symbol;Acc:VGNC:90551]
ENSSSCG00000062429	ENSSSCT00000098943	6	63127772	63129196
ENSSSCG00000063297	ENSSSCT00000097833	6	63134755	63135971
ENSSSCG00000033509	ENSSSCT00000043807	6	63287713	63308482	SAMD11	sterile alpha motif domain containing 11 [Source:VGNC Symbol;Acc:VGNC:92564]	FC8
ENSSSCG00000033509	ENSSSCT00000067130	6	63287713	63308482	SAMD11	sterile alpha motif domain containing 11 [Source:VGNC Symbol;Acc:VGNC:92564]	FC8
ENSSSCG00000023973	ENSSSCT00000024617	6	63307695	63335201	NOC2L	NOC2 like nucleolar associated transcriptional repressor [Source:VGNC Symbol;Acc:VGNC:90807]
ENSSSCG00000023973	ENSSSCT00000099124	6	63307695	63335201	NOC2L	NOC2 like nucleolar associated transcriptional repressor [Source:VGNC Symbol;Acc:VGNC:90807]
ENSSSCG00000023973	ENSSSCT00000028244	6	63307695	63335201	NOC2L	NOC2 like nucleolar associated transcriptional repressor [Source:VGNC Symbol;Acc:VGNC:90807]
ENSSSCG00000023973	ENSSSCT00000038412	6	63307695	63335201	NOC2L	NOC2 like nucleolar associated transcriptional repressor [Source:VGNC Symbol;Acc:VGNC:90807]
ENSSSCG00000030505	ENSSSCT00000031335	6	63322184	63328259	KLHL17	pleckstrin homology domain containing N1 [Source:VGNC Symbol;Acc:VGNC:98535]
ENSSSCG00000030000	ENSSSCT00000040850	6	63328605	63336138	PLEKHN1	kelch like family member 17 [Source:VGNC Symbol;Acc:VGNC:98487]
ENSSSCG00000030000	ENSSSCT00000027082	6	63328605	63336138	PLEKHN1	kelch like family member 17 [Source:VGNC Symbol;Acc:VGNC:98487]
ENSSSCG00000033735	ENSSSCT00000037136	6	63337064	63341643		PPARGC1 and ESRR induced regulator, muscle 1 [Source:VGNC Symbol;Acc:VGNC:91315]
ENSSSCG00000035420	ENSSSCT00000060433	6	63351602	63356466	HES4	hes family bHLH transcription factor 4 [Source:VGNC Symbol;Acc:VGNC:88857]
ENSSSCG00000040575	ENSSSCT00000046783	6	63363173	63364208	ISG15	ISG15 ubiquitin like modifier [Source:VGNC Symbol;Acc:VGNC:89223]
ENSSSCG00000022204	ENSSSCT00000050291	6	63365983	63398309	AGRN	agrin [Source:VGNC Symbol;Acc:VGNC:85188]
ENSSSCG00000022204	ENSSSCT00000023306	6	63365983	63398309	AGRN	agrin [Source:VGNC Symbol;Acc:VGNC:85188]
ENSSSCG00000022204	ENSSSCT00000065088	6	63365983	63398309	AGRN	agrin [Source:VGNC Symbol;Acc:VGNC:85188]
ENSSSCG00000022204	ENSSSCT00000058539	6	63365983	63398309	AGRN	agrin [Source:VGNC Symbol;Acc:VGNC:85188]
ENSSSCG00000022204	ENSSSCT00000026215	6	63365983	63398309	AGRN	agrin [Source:VGNC Symbol;Acc:VGNC:85188]
ENSSSCG00000022204	ENSSSCT00000053890	6	63365983	63398309	AGRN	agrin [Source:VGNC Symbol;Acc:VGNC:85188]
ENSSSCG00000026816	ENSSSCT00000030737	6	63404914	63411524
ENSSSCG00000026816	ENSSSCT00000086124	6	63404914	63411524
ENSSSCG00000026816	ENSSSCT00000026524	6	63404914	63411524
ENSSSCG00000034107	ENSSSCT00000090686	6	63413086	63414357	RNF223	ring finger protein 223 [Source:VGNC Symbol;Acc:VGNC:92385]
ENSSSCG00000034107	ENSSSCT00000073349	6	63413086	63414357	RNF223	ring finger protein 223 [Source:VGNC Symbol;Acc:VGNC:92385]
ENSSSCG00000032231	ENSSSCT00000046467	6	63415712	63445119
ENSSSCG00000032231	ENSSSCT00000061995	6	63415712	63445119
ENSSSCG00000003336	ENSSSCT00000003703	6	63497597	63511918	TTLL10	tubulin tyrosine ligase like 10 [Source:VGNC Symbol;Acc:VGNC:94567]
ENSSSCG00000038351	ENSSSCT00000050235	6	63516045	63518405	TNFRSF18	TNF receptor superfamily member 18 [Source:VGNC Symbol;Acc:VGNC:94262]
ENSSSCG00000003331	ENSSSCT00000057182	6	63523804	63526666	TNFRSF4	TNF receptor superfamily member 4 [Source:VGNC Symbol;Acc:VGNC:94267]
ENSSSCG00000003332	ENSSSCT00000050956	6	63529853	63544944	SDF4	stromal cell derived factor 4 [Source:VGNC Symbol;Acc:VGNC:92658]
ENSSSCG00000003332	ENSSSCT00000059915	6	63529853	63544944	SDF4	stromal cell derived factor 4 [Source:VGNC Symbol;Acc:VGNC:92658]
ENSSSCG00000003332	ENSSSCT00000065513	6	63529853	63544944	SDF4	stromal cell derived factor 4 [Source:VGNC Symbol;Acc:VGNC:92658]
ENSSSCG00000003332	ENSSSCT00000003699	6	63529853	63544944	SDF4	stromal cell derived factor 4 [Source:VGNC Symbol;Acc:VGNC:92658]
ENSSSCG00000003332	ENSSSCT00000047591	6	63529853	63544944	SDF4	stromal cell derived factor 4 [Source:VGNC Symbol;Acc:VGNC:92658]
ENSSSCG00000022151	ENSSSCT00000023773	6	63540141	63541112	B3GALT6	beta-1,3-galactosyltransferase 6 [Source:VGNC Symbol;Acc:VGNC:85718]
ENSSSCG00000003333	ENSSSCT00000106472	6	63548864	63553332	C1QTNF12	C1q and TNF related 12 [Source:VGNC Symbol;Acc:VGNC:85982]
ENSSSCG00000003333	ENSSSCT00000003700	6	63548864	63553332	C1QTNF12	C1q and TNF related 12 [Source:VGNC Symbol;Acc:VGNC:85982]
ENSSSCG00000003334	ENSSSCT00000102612	6	63555488	63568017	UBE2J2	ubiquitin conjugating enzyme E2 J2 [Source:VGNC Symbol;Acc:VGNC:94645]
ENSSSCG00000003334	ENSSSCT00000083860	6	63555488	63568017	UBE2J2	ubiquitin conjugating enzyme E2 J2 [Source:VGNC Symbol;Acc:VGNC:94645]
ENSSSCG00000003334	ENSSSCT00000003701	6	63555488	63568017	UBE2J2	ubiquitin conjugating enzyme E2 J2 [Source:VGNC Symbol;Acc:VGNC:94645]
ENSSSCG00000027991	ENSSSCT00000053095	6	63573581	63578603		sodium channel epithelial 1 subunit delta [Source:VGNC Symbol;Acc:VGNC:92642]
ENSSSCG00000003329	ENSSSCT00000003696	6	63579304	63593435	ACAP3	ArfGAP with coiled-coil, ankyrin repeat and PH domains 3 [Source:VGNC Symbol;Acc:VGNC:85003]
ENSSSCG00000003329	ENSSSCT00000081369	6	63579304	63593435	ACAP3	ArfGAP with coiled-coil, ankyrin repeat and PH domains 3 [Source:VGNC Symbol;Acc:VGNC:85003]
ENSSSCG00000003329	ENSSSCT00000080141	6	63579304	63593435	ACAP3	ArfGAP with coiled-coil, ankyrin repeat and PH domains 3 [Source:VGNC Symbol;Acc:VGNC:85003]
ENSSSCG00000003329	ENSSSCT00000079628	6	63579304	63593435	ACAP3	ArfGAP with coiled-coil, ankyrin repeat and PH domains 3 [Source:VGNC Symbol;Acc:VGNC:85003]
ENSSSCG00000003338	ENSSSCT00000003707	6	63593959	63599019	PUSL1	pseudouridine synthase like 1 [Source:VGNC Symbol;Acc:VGNC:98229]
ENSSSCG00000003338	ENSSSCT00000077932	6	63593959	63599019	PUSL1	pseudouridine synthase like 1 [Source:VGNC Symbol;Acc:VGNC:98229]
ENSSSCG00000003339	ENSSSCT00000076267	6	63596803	63607921	INTS11	integrator complex subunit 11 [Source:VGNC Symbol;Acc:VGNC:89159]	FC5
ENSSSCG00000003339	ENSSSCT00000047820	6	63596803	63607921	INTS11	integrator complex subunit 11 [Source:VGNC Symbol;Acc:VGNC:89159]	FC5
ENSSSCG00000003339	ENSSSCT00000062051	6	63596803	63607921	INTS11	integrator complex subunit 11 [Source:VGNC Symbol;Acc:VGNC:89159]	FC5
ENSSSCG00000003339	ENSSSCT00000090610	6	63596803	63607921	INTS11	integrator complex subunit 11 [Source:VGNC Symbol;Acc:VGNC:89159]	FC5
ENSSSCG00000003339	ENSSSCT00000071539	6	63596803	63607921	INTS11	integrator complex subunit 11 [Source:VGNC Symbol;Acc:VGNC:89159]	FC5
ENSSSCG00000003339	ENSSSCT00000003708	6	63596803	63607921	INTS11	integrator complex subunit 11 [Source:VGNC Symbol;Acc:VGNC:89159]	FC5
ENSSSCG00000003341	ENSSSCT00000047431	6	63607990	63617809	TAS1R3	taste 1 receptor member 3 [Source:VGNC Symbol;Acc:VGNC:93742]
ENSSSCG00000003341	ENSSSCT00000003710	6	63607990	63617809	TAS1R3	taste 1 receptor member 3 [Source:VGNC Symbol;Acc:VGNC:93742]
ENSSSCG00000003342	ENSSSCT00000003711	6	63617789	63628913	DVL1	dishevelled segment polarity protein 1 [Source:VGNC Symbol;Acc:VGNC:96985]
ENSSSCG00000021880	ENSSSCT00000029719	6	63630938	63635456	MXRA8	matrix remodeling associated 8 [Source:VGNC Symbol;Acc:VGNC:90494]
ENSSSCG00000050561	ENSSSCT00000080853	6	63650305	63650939
ENSSSCG00000038474	ENSSSCT00000052240	6	63656119	63657472	AURKAIP1	aurora kinase A interacting protein 1 [Source:VGNC Symbol;Acc:VGNC:85697]
ENSSSCG00000003354	ENSSSCT00000058533	6	63659054	63668047	CCNL2	cyclin L2 [Source:VGNC Symbol;Acc:VGNC:86364]
ENSSSCG00000003354	ENSSSCT00000003723	6	63659054	63668047	CCNL2	cyclin L2 [Source:VGNC Symbol;Acc:VGNC:86364]
ENSSSCG00000003354	ENSSSCT00000064315	6	63659054	63668047	CCNL2	cyclin L2 [Source:VGNC Symbol;Acc:VGNC:86364]
ENSSSCG00000033374	ENSSSCT00000038578	6	63670755	63675839	MRPL20	mitochondrial ribosomal protein L20 [Source:VGNC Symbol;Acc:VGNC:90356]
ENSSSCG00000003346	ENSSSCT00000003715	6	63681085	63683104		ankyrin repeat domain 65 [Source:VGNC Symbol;Acc:VGNC:96908]
ENSSSCG00000034013	ENSSSCT00000040551	6	63686546	63688456	TMEM88B	transmembrane protein 88B [Source:VGNC Symbol;Acc:VGNC:94215]
ENSSSCG00000003344	ENSSSCT00000045990	6	63694979	63700287	VWA1	von Willebrand factor A domain containing 1 [Source:VGNC Symbol;Acc:VGNC:98679]
ENSSSCG00000003344	ENSSSCT00000003713	6	63694979	63700287	VWA1	von Willebrand factor A domain containing 1 [Source:VGNC Symbol;Acc:VGNC:98679]
ENSSSCG00000003343	ENSSSCT00000097591	6	63701460	63721573	ATAD3A	ATPase family AAA domain containing 3A [Source:HGNC Symbol;Acc:HGNC:25567]
ENSSSCG00000003343	ENSSSCT00000003712	6	63701460	63721573	ATAD3A	ATPase family AAA domain containing 3A [Source:HGNC Symbol;Acc:HGNC:25567]
ENSSSCG00000003343	ENSSSCT00000082841	6	63701460	63721573	ATAD3A	ATPase family AAA domain containing 3A [Source:HGNC Symbol;Acc:HGNC:25567]
ENSSSCG00000038530	ENSSSCT00000060473	6	63721656	63727526	TMEM240	transmembrane protein 240 [Source:VGNC Symbol;Acc:VGNC:94150]
ENSSSCG00000003348	ENSSSCT00000003717	6	63728328	63755161
ENSSSCG00000053115	ENSSSCT00000094082	6	63764815	63765483	FNDC10	fibronectin type III domain containing 10 [Source:HGNC Symbol;Acc:HGNC:42951]
ENSSSCG00000003350	ENSSSCT00000024371	6	63787201	63800423	MIB2	MIB E3 ubiquitin protein ligase 2 [Source:VGNC Symbol;Acc:VGNC:90206]
ENSSSCG00000003350	ENSSSCT00000071819	6	63787201	63800423	MIB2	MIB E3 ubiquitin protein ligase 2 [Source:VGNC Symbol;Acc:VGNC:90206]
ENSSSCG00000003350	ENSSSCT00000003719	6	63787201	63800423	MIB2	MIB E3 ubiquitin protein ligase 2 [Source:VGNC Symbol;Acc:VGNC:90206]
ENSSSCG00000003350	ENSSSCT00000047511	6	63787201	63800423	MIB2	MIB E3 ubiquitin protein ligase 2 [Source:VGNC Symbol;Acc:VGNC:90206]
ENSSSCG00000003351	ENSSSCT00000003720	6	63801965	63805046	MMP23B	matrix metallopeptidase 23 [Source:VGNC Symbol;Acc:VGNC:98502]
ENSSSCG00000003352	ENSSSCT00000078044	6	63804208	63819902
ENSSSCG00000003352	ENSSSCT00000003721	6	63804208	63819902
ENSSSCG00000003352	ENSSSCT00000081028	6	63804208	63819902
ENSSSCG00000003353	ENSSSCT00000055549	6	63820812	63835561	SLC35E2B	solute carrier family 35 member E2 [Source:VGNC Symbol;Acc:VGNC:93078]
ENSSSCG00000003353	ENSSSCT00000047599	6	63820812	63835561	SLC35E2B	solute carrier family 35 member E2 [Source:VGNC Symbol;Acc:VGNC:93078]
ENSSSCG00000038967	ENSSSCT00000045165	6	63846655	63863946	NADK	NAD kinase [Source:VGNC Symbol;Acc:VGNC:90565]
ENSSSCG00000038967	ENSSSCT00000052362	6	63846655	63863946	NADK	NAD kinase [Source:VGNC Symbol;Acc:VGNC:90565]
ENSSSCG00000038967	ENSSSCT00000045958	6	63846655	63863946	NADK	NAD kinase [Source:VGNC Symbol;Acc:VGNC:90565]
ENSSSCG00000021890	ENSSSCT00000025244	6	63867158	63952505	GNB1	G protein subunit beta 1 [Source:VGNC Symbol;Acc:VGNC:88529]
ENSSSCG00000021890	ENSSSCT00000042474	6	63867158	63952505	GNB1	G protein subunit beta 1 [Source:VGNC Symbol;Acc:VGNC:88529]
ENSSSCG00000021890	ENSSSCT00000043769	6	63867158	63952505	GNB1	G protein subunit beta 1 [Source:VGNC Symbol;Acc:VGNC:88529]
ENSSSCG00000021890	ENSSSCT00000102622	6	63867158	63952505	GNB1	G protein subunit beta 1 [Source:VGNC Symbol;Acc:VGNC:88529]
ENSSSCG00000028530	ENSSSCT00000104632	6	63969440	63974286	TMEM52	transmembrane protein 52 [Source:VGNC Symbol;Acc:VGNC:94188]
ENSSSCG00000028530	ENSSSCT00000060122	6	63969440	63974286	TMEM52	transmembrane protein 52 [Source:VGNC Symbol;Acc:VGNC:94188]
ENSSSCG00000028926	ENSSSCT00000023861	6	63970473	63972056	CALML6	calmodulin like 6 [Source:HGNC Symbol;Acc:HGNC:24193]
ENSSSCG00000028926	ENSSSCT00000101581	6	63970473	63972056	CALML6	calmodulin like 6 [Source:HGNC Symbol;Acc:HGNC:24193]
ENSSSCG00000030513	ENSSSCT00000030280	6	63976346	64024562	CFAP74	cilia and flagella associated protein 74 [Source:VGNC Symbol;Acc:VGNC:96949]
ENSSSCG00000035018	ENSSSCT00000037194	6	64049675	64059640	GABRD	gamma-aminobutyric acid type A receptor subunit delta [Source:VGNC Symbol;Acc:VGNC:88309]
ENSSSCG00000035018	ENSSSCT00000079168	6	64049675	64059640	GABRD	gamma-aminobutyric acid type A receptor subunit delta [Source:VGNC Symbol;Acc:VGNC:88309]
ENSSSCG00000030361	ENSSSCT00000073459	6	64068577	64163472	PRKCZ	protein kinase C zeta [Source:VGNC Symbol;Acc:VGNC:91811]	FC9
ENSSSCG00000030361	ENSSSCT00000085924	6	64068577	64163472	PRKCZ	protein kinase C zeta [Source:VGNC Symbol;Acc:VGNC:91811]	FC9
ENSSSCG00000030361	ENSSSCT00000043113	6	64068577	64163472	PRKCZ	protein kinase C zeta [Source:VGNC Symbol;Acc:VGNC:91811]	FC9
ENSSSCG00000030361	ENSSSCT00000032230	6	64068577	64163472	PRKCZ	protein kinase C zeta [Source:VGNC Symbol;Acc:VGNC:91811]	FC9
ENSSSCG00000032903	ENSSSCT00000056938	6	64160768	64165101	FAAP20	FA core complex associated protein 20 [Source:HGNC Symbol;Acc:HGNC:26428]
ENSSSCG00000032903	ENSSSCT00000086477	6	64160768	64165101	FAAP20	FA core complex associated protein 20 [Source:HGNC Symbol;Acc:HGNC:26428]
ENSSSCG00000040944	ENSSSCT00000096300	6	64188236	64242560	SKI	SKI proto-onco [Source:VGNC Symbol;Acc:VGNC:92902]
ENSSSCG00000040944	ENSSSCT00000048902	6	64188236	64242560	SKI	SKI proto-onco [Source:VGNC Symbol;Acc:VGNC:92902]
ENSSSCG00000060855	ENSSSCT00000028272	6	64276931	64298358
ENSSSCG00000026626	ENSSSCT00000050850	6	64301199	64311783	RER1	retention in endoplasmic reticulum sorting receptor 1 [Source:VGNC Symbol;Acc:VGNC:92215]
ENSSSCG00000026626	ENSSSCT00000040681	6	64301199	64311783	RER1	retention in endoplasmic reticulum sorting receptor 1 [Source:VGNC Symbol;Acc:VGNC:92215]
ENSSSCG00000026626	ENSSSCT00000026616	6	64301199	64311783	RER1	retention in endoplasmic reticulum sorting receptor 1 [Source:VGNC Symbol;Acc:VGNC:92215]
ENSSSCG00000027916	ENSSSCT00000064856	6	64311738	64317631		peroxisomal biosis factor 10 [Source:VGNC Symbol;Acc:VGNC:91320]
ENSSSCG00000027916	ENSSSCT00000080325	6	64311738	64317631		peroxisomal biosis factor 10 [Source:VGNC Symbol;Acc:VGNC:91320]
ENSSSCG00000029744	ENSSSCT00000083465	6	64325952	64392068	PLCH2	phospholipase C eta 2 [Source:VGNC Symbol;Acc:VGNC:91522]
ENSSSCG00000029744	ENSSSCT00000055410	6	64325952	64392068	PLCH2	phospholipase C eta 2 [Source:VGNC Symbol;Acc:VGNC:91522]
ENSSSCG00000029744	ENSSSCT00000080526	6	64325952	64392068	PLCH2	phospholipase C eta 2 [Source:VGNC Symbol;Acc:VGNC:91522]
ENSSSCG00000029744	ENSSSCT00000031728	6	64325952	64392068	PLCH2	phospholipase C eta 2 [Source:VGNC Symbol;Acc:VGNC:91522]
ENSSSCG00000027299	ENSSSCT00000032507	6	64393102	64407448	PANK4	pantothenate kinase 4 (inactive) [Source:VGNC Symbol;Acc:VGNC:98527]
ENSSSCG00000027299	ENSSSCT00000041270	6	64393102	64407448	PANK4	pantothenate kinase 4 (inactive) [Source:VGNC Symbol;Acc:VGNC:98527]
ENSSSCG00000027299	ENSSSCT00000073285	6	64393102	64407448	PANK4	pantothenate kinase 4 (inactive) [Source:VGNC Symbol;Acc:VGNC:98527]
ENSSSCG00000037304	ENSSSCT00000058093	6	64408956	64410881	HES5	hes family bHLH transcription factor 5 [Source:VGNC Symbol;Acc:VGNC:88858]
ENSSSCG00000026554	ENSSSCT00000028536	6	64432148	64435320	PRXL2B	peroxiredoxin like 2B [Source:VGNC Symbol;Acc:VGNC:98543]
ENSSSCG00000026554	ENSSSCT00000071520	6	64432148	64435320	PRXL2B	peroxiredoxin like 2B [Source:VGNC Symbol;Acc:VGNC:98543]
ENSSSCG00000003356	ENSSSCT00000091290	6	64436642	64472759	MMEL1	membrane metalloendopeptidase like 1 [Source:VGNC Symbol;Acc:VGNC:90266]
ENSSSCG00000003356	ENSSSCT00000072119	6	64436642	64472759	MMEL1	membrane metalloendopeptidase like 1 [Source:VGNC Symbol;Acc:VGNC:90266]
ENSSSCG00000003356	ENSSSCT00000003725	6	64436642	64472759	MMEL1	membrane metalloendopeptidase like 1 [Source:VGNC Symbol;Acc:VGNC:90266]
ENSSSCG00000034547	ENSSSCT00000057284	6	64478408	64499986	TTC34	tetratricopeptide repeat domain 34 [Source:VGNC Symbol;Acc:VGNC:94548]
ENSSSCG00000003357	ENSSSCT00000003726	6	64664641	64665774	ACTRT2	actin related protein T2 [Source:VGNC Symbol;Acc:VGNC:85054]
ENSSSCG00000021490	ENSSSCT00000025435	6	64704920	65012570	PRDM16	PR/SET domain 16 [Source:VGNC Symbol;Acc:VGNC:91777]
ENSSSCG00000021490	ENSSSCT00000051519	6	64704920	65012570	PRDM16	PR/SET domain 16 [Source:VGNC Symbol;Acc:VGNC:91777]
ENSSSCG00000024223	ENSSSCT00000038247	6	65027442	65048542	ARHGEF16	Rho guanine nucleotide exchange factor 16 [Source:VGNC Symbol;Acc:VGNC:85490]
ENSSSCG00000024223	ENSSSCT00000030569	6	65027442	65048542	ARHGEF16	Rho guanine nucleotide exchange factor 16 [Source:VGNC Symbol;Acc:VGNC:85490]
ENSSSCG00000024678	ENSSSCT00000055469	6	65053389	65141380	MEGF6	multiple EGF like domains 6 [Source:VGNC Symbol;Acc:VGNC:98499]
ENSSSCG00000024678	ENSSSCT00000027594	6	65053389	65141380	MEGF6	multiple EGF like domains 6 [Source:VGNC Symbol;Acc:VGNC:98499]
ENSSSCG00000003359	ENSSSCT00000075531	6	65150903	65154429	TPRG1L	tumor protein p63 regulated 1 like [Source:VGNC Symbol;Acc:VGNC:94349]
ENSSSCG00000003359	ENSSSCT00000071764	6	65150903	65154429	TPRG1L	tumor protein p63 regulated 1 like [Source:VGNC Symbol;Acc:VGNC:94349]
ENSSSCG00000003359	ENSSSCT00000072622	6	65150903	65154429	TPRG1L	tumor protein p63 regulated 1 like [Source:VGNC Symbol;Acc:VGNC:94349]
ENSSSCG00000003359	ENSSSCT00000003728	6	65150903	65154429	TPRG1L	tumor protein p63 regulated 1 like [Source:VGNC Symbol;Acc:VGNC:94349]
ENSSSCG00000003360	ENSSSCT00000044718	6	65155209	65167079	WRAP73	WD repeat containing, antisense to TP73 [Source:VGNC Symbol;Acc:VGNC:94980]
ENSSSCG00000003360	ENSSSCT00000038793	6	65155209	65167079	WRAP73	WD repeat containing, antisense to TP73 [Source:VGNC Symbol;Acc:VGNC:94980]
ENSSSCG00000025685	ENSSSCT00000089037	6	65182456	65228990	TP73	tumor protein p73 [Source:VGNC Symbol;Acc:VGNC:94331]
ENSSSCG00000025685	ENSSSCT00000073204	6	65182456	65228990	TP73	tumor protein p73 [Source:VGNC Symbol;Acc:VGNC:94331]
ENSSSCG00000025685	ENSSSCT00000077657	6	65182456	65228990	TP73	tumor protein p73 [Source:VGNC Symbol;Acc:VGNC:94331]
ENSSSCG00000025685	ENSSSCT00000028860	6	65182456	65228990	TP73	tumor protein p73 [Source:VGNC Symbol;Acc:VGNC:94331]
ENSSSCG00000025685	ENSSSCT00000090126	6	65182456	65228990	TP73	tumor protein p73 [Source:VGNC Symbol;Acc:VGNC:94331]
ENSSSCG00000039233	ENSSSCT00000054354	6	65242725	65255392
ENSSSCG00000036305	ENSSSCT00000050028	6	65255823	65259126	SMIM1	small integral membrane protein 1 (Vel blood group) [Source:HGNC Symbol;Acc:HGNC:44204]
ENSSSCG00000039516	ENSSSCT00000036719	6	65260793	65271729	LRRC47	leucine rich repeat containing 47 [Source:VGNC Symbol;Acc:VGNC:89845]
ENSSSCG00000003362	ENSSSCT00000046890	6	65274488	65310669	CEP104	centrosomal protein 104 [Source:VGNC Symbol;Acc:VGNC:86557]
ENSSSCG00000021436	ENSSSCT00000026702	6	65310864	65323806	DFFB	DNA fragmentation factor subunit beta [Source:VGNC Symbol;Acc:VGNC:87266]
ENSSSCG00000044404	ENSSSCT00000028982	6	85384080	85392291	MED18	mediator complex subunit 18 [Source:HGNC Symbol;Acc:HGNC:25944]
ENSSSCG00000028973	ENSSSCT00000068598	6	85412134	85528715	PHACTR4	phosphatase and actin regulator 4 [Source:VGNC Symbol;Acc:VGNC:98531]
ENSSSCG00000028973	ENSSSCT00000023299	6	85412134	85528715	PHACTR4	phosphatase and actin regulator 4 [Source:VGNC Symbol;Acc:VGNC:98531]
ENSSSCG00000029097	ENSSSCT00000093532	6	85546024	85565866	RCC1	regulator of chromosome condensation 1 [Source:VGNC Symbol;Acc:VGNC:92175]
ENSSSCG00000029097	ENSSSCT00000063001	6	85546024	85565866	RCC1	regulator of chromosome condensation 1 [Source:VGNC Symbol;Acc:VGNC:92175]
ENSSSCG00000029097	ENSSSCT00000039135	6	85546024	85565866	RCC1	regulator of chromosome condensation 1 [Source:VGNC Symbol;Acc:VGNC:92175]
ENSSSCG00000029097	ENSSSCT00000028011	6	85546024	85565866	RCC1	regulator of chromosome condensation 1 [Source:VGNC Symbol;Acc:VGNC:92175]
ENSSSCG00000030284	ENSSSCT00000028704	6	85567462	85592647	TRNAU1AP	tRNA selenocysteine 1 associated protein 1 [Source:VGNC Symbol;Acc:VGNC:94455]
ENSSSCG00000030284	ENSSSCT00000051127	6	85567462	85592647	TRNAU1AP	tRNA selenocysteine 1 associated protein 1 [Source:VGNC Symbol;Acc:VGNC:94455]
ENSSSCG00000046793	ENSSSCT00000072899	6	85596981	85597846
ENSSSCG00000030432	ENSSSCT00000031603	6	85603084	85606059	RAB42	RAB42, member RAS oncogene family [Source:HGNC Symbol;Acc:HGNC:28702]
ENSSSCG00000027530	ENSSSCT00000058173	6	85618691	85643075	TAF12	TATA-box binding protein associated factor 12 [Source:VGNC Symbol;Acc:VGNC:93709]
ENSSSCG00000046222	ENSSSCT00000022990	7	21632862	21936037
ENSSSCG00000058934	ENSSSCT00000102114	7	21836754	21837692
ENSSSCG00000061386	ENSSSCT00000096091	7	21855215	21856159
ENSSSCG00000030874	ENSSSCT00000082943	7	24680988	24712049
ENSSSCG00000030874	ENSSSCT00000035452	7	24680988	24712049
ENSSSCG00000030874	ENSSSCT00000081141	7	24680988	24712049
ENSSSCG00000030874	ENSSSCT00000086209	7	24680988	24712049
ENSSSCG00000030874	ENSSSCT00000085934	7	24680988	24712049
ENSSSCG00000030874	ENSSSCT00000074336	7	24680988	24712049
ENSSSCG00000033414	ENSSSCT00000044883	7	24723471	24759546
ENSSSCG00000033414	ENSSSCT00000080762	7	24723471	24759546
ENSSSCG00000027921	ENSSSCT00000001607	7	24764263	24772478
ENSSSCG00000027921	ENSSSCT00000086052	7	24764263	24772478
ENSSSCG00000001901	ENSSSCT00000002129	7	58779475	58786100	CYP1A2	cytochrome P450 family 1 subfamily A member 2 [Source:VGNC Symbol;Acc:VGNC:103346]
ENSSSCG00000001906	ENSSSCT00000002135	7	58802887	58809775	CYP1A1	cytochrome P450 family 1 subfamily A member 1 [Source:VGNC Symbol;Acc:VGNC:103347]
ENSSSCG00000001903	ENSSSCT00000002132	7	58828727	58897919	EDC3	enhancer of mRNA decapping 3 [Source:VGNC Symbol;Acc:VGNC:87543]
ENSSSCG00000001903	ENSSSCT00000041525	7	58828727	58897919	EDC3	enhancer of mRNA decapping 3 [Source:VGNC Symbol;Acc:VGNC:87543]
ENSSSCG00000049843	ENSSSCT00000058981	7	79004043	79004969
ENSSSCG00000045047	ENSSSCT00000052796	7	79013475	79014396
ENSSSCG00000057492	ENSSSCT00000102880	7	79022310	79025323
ENSSSCG00000057492	ENSSSCT00000098177	7	79022310	79025323
ENSSSCG00000031499	ENSSSCT00000046046	7	79055268	79056205
ENSSSCG00000055178	ENSSSCT00000064283	7	79077883	79078821
ENSSSCG00000054080	ENSSSCT00000087703	7	79089664	79090602
ENSSSCG00000035754	ENSSSCT00000002439	7	79214271	79215221
ENSSSCG00000043830	ENSSSCT00000082365	7	79223788	79224744
ENSSSCG00000044316	ENSSSCT00000002865	7	79247570	79249398
ENSSSCG00000038029	ENSSSCT00000048828	7	79283699	79284619
ENSSSCG00000002188	ENSSSCT00000002443	7	79305173	79306110
ENSSSCG00000036645	ENSSSCT00000053842	8	80378	110672	PDE6B	phosphodiesterase 6B [Source:VGNC Symbol;Acc:VGNC:91259]
ENSSSCG00000023903	ENSSSCT00000025595	8	110605	113510	ATP5ME	ATP synthase membrane subunit e [Source:VGNC Symbol;Acc:VGNC:85658]
ENSSSCG00000027502	ENSSSCT00000027448	8	116711	120301	MYL5	myosin light chain 5 [Source:VGNC Symbol;Acc:VGNC:90517]
ENSSSCG00000026084	ENSSSCT00000068069	8	120102	128425	SLC49A3	solute carrier family 49 member 3 [Source:VGNC Symbol;Acc:VGNC:93130]
ENSSSCG00000026084	ENSSSCT00000026976	8	120102	128425	SLC49A3	solute carrier family 49 member 3 [Source:VGNC Symbol;Acc:VGNC:93130]
ENSSSCG00000029983	ENSSSCT00000082128	8	140446	182261	PCGF3	polycomb group ring finger 3 [Source:VGNC Symbol;Acc:VGNC:91220]
ENSSSCG00000029983	ENSSSCT00000030851	8	140446	182261	PCGF3	polycomb group ring finger 3 [Source:VGNC Symbol;Acc:VGNC:91220]
ENSSSCG00000037527	ENSSSCT00000067493	8	197882	205371	CPLX1	complexin 1 [Source:VGNC Symbol;Acc:VGNC:86943]
ENSSSCG00000021289	ENSSSCT00000090161	8	240822	296956	GAK	cyclin G associated kinase [Source:VGNC Symbol;Acc:VGNC:88320]
ENSSSCG00000021289	ENSSSCT00000078495	8	240822	296956	GAK	cyclin G associated kinase [Source:VGNC Symbol;Acc:VGNC:88320]
ENSSSCG00000021289	ENSSSCT00000053029	8	240822	296956	GAK	cyclin G associated kinase [Source:VGNC Symbol;Acc:VGNC:88320]
ENSSSCG00000021289	ENSSSCT00000030183	8	240822	296956	GAK	cyclin G associated kinase [Source:VGNC Symbol;Acc:VGNC:88320]
ENSSSCG00000021289	ENSSSCT00000083246	8	240822	296956	GAK	cyclin G associated kinase [Source:VGNC Symbol;Acc:VGNC:88320]
ENSSSCG00000038234	ENSSSCT00000056664	8	297007	313972	TMEM175	transmembrane protein 175 [Source:VGNC Symbol;Acc:VGNC:94111]
ENSSSCG00000038234	ENSSSCT00000047942	8	297007	313972	TMEM175	transmembrane protein 175 [Source:VGNC Symbol;Acc:VGNC:94111]
ENSSSCG00000027286	ENSSSCT00000027510	8	313329	325095	DGKQ	diacylglycerol kinase theta [Source:VGNC Symbol;Acc:VGNC:87276]	FC9
ENSSSCG00000032262	ENSSSCT00000052188	8	334617	351969	IDUA	alpha-L-iduronidase [Source:VGNC Symbol;Acc:VGNC:89026]
ENSSSCG00000032262	ENSSSCT00000081619	8	334617	351969	IDUA	alpha-L-iduronidase [Source:VGNC Symbol;Acc:VGNC:89026]
ENSSSCG00000035739	ENSSSCT00000048629	8	335427	342444	SLC26A1	solute carrier family 26 member 1 [Source:VGNC Symbol;Acc:VGNC:93024]
ENSSSCG00000036512	ENSSSCT00000059244	8	365181	378375	FGFRL1	fibroblast growth factor receptor like 1 [Source:VGNC Symbol;Acc:VGNC:88121]
ENSSSCG00000036512	ENSSSCT00000071190	8	365181	378375	FGFRL1	fibroblast growth factor receptor like 1 [Source:VGNC Symbol;Acc:VGNC:88121]
ENSSSCG00000036512	ENSSSCT00000089053	8	365181	378375	FGFRL1	fibroblast growth factor receptor like 1 [Source:VGNC Symbol;Acc:VGNC:88121]
ENSSSCG00000036512	ENSSSCT00000088607	8	365181	378375	FGFRL1	fibroblast growth factor receptor like 1 [Source:VGNC Symbol;Acc:VGNC:88121]
ENSSSCG00000045703	ENSSSCT00000087964	8	399715	413896
ENSSSCG00000032808	ENSSSCT00000062271	8	416081	441396
ENSSSCG00000039488	ENSSSCT00000059974	8	447180	450538	SPON2	spondin 2 [Source:VGNC Symbol;Acc:VGNC:93416]
ENSSSCG00000031302	ENSSSCT00000038177	8	475888	496002	CTBP1	C-terminal binding protein 1 [Source:VGNC Symbol;Acc:VGNC:87053]
ENSSSCG00000031302	ENSSSCT00000056455	8	475888	496002	CTBP1	C-terminal binding protein 1 [Source:VGNC Symbol;Acc:VGNC:87053]
ENSSSCG00000032304	ENSSSCT00000056477	8	543291	568452	MAEA	macrophage erythroblast attacher, E3 ubiquitin ligase [Source:VGNC Symbol;Acc:VGNC:89943]
ENSSSCG00000032304	ENSSSCT00000104663	8	543291	568452	MAEA	macrophage erythroblast attacher, E3 ubiquitin ligase [Source:VGNC Symbol;Acc:VGNC:89943]
ENSSSCG00000032304	ENSSSCT00000081683	8	543291	568452	MAEA	macrophage erythroblast attacher, E3 ubiquitin ligase [Source:VGNC Symbol;Acc:VGNC:89943]
ENSSSCG00000037035	ENSSSCT00000059145	8	573426	601944	UVSSA	UV stimulated scaffold protein A [Source:VGNC Symbol;Acc:VGNC:94790]
ENSSSCG00000038573	ENSSSCT00000061424	8	608098	611859	NKX1-1	NK1 homeobox 1 [Source:VGNC Symbol;Acc:VGNC:90765]
ENSSSCG00000032633	ENSSSCT00000097774	8	776661	795695	FAM53A	family with sequence similarity 53 member A [Source:VGNC Symbol;Acc:VGNC:87973]
ENSSSCG00000032633	ENSSSCT00000049698	8	776661	795695	FAM53A	family with sequence similarity 53 member A [Source:VGNC Symbol;Acc:VGNC:87973]
ENSSSCG00000032633	ENSSSCT00000045577	8	776661	795695	FAM53A	family with sequence similarity 53 member A [Source:VGNC Symbol;Acc:VGNC:87973]
ENSSSCG00000055957	ENSSSCT00000009493	8	802940	818216	SLBP	stem-loop binding protein [Source:HGNC Symbol;Acc:HGNC:10904]
ENSSSCG00000055957	ENSSSCT00000082992	8	802940	818216	SLBP	stem-loop binding protein [Source:HGNC Symbol;Acc:HGNC:10904]
ENSSSCG00000008678	ENSSSCT00000037264	8	819764	826192	TMEM129	transmembrane protein 129, E3 ubiquitin ligase [Source:VGNC Symbol;Acc:VGNC:94076]
ENSSSCG00000008678	ENSSSCT00000009495	8	819764	826192	TMEM129	transmembrane protein 129, E3 ubiquitin ligase [Source:VGNC Symbol;Acc:VGNC:94076]
ENSSSCG00000008677	ENSSSCT00000040762	8	825806	835421		transforming acidic coiled-coil containing protein 3 [Source:VGNC Symbol;Acc:VGNC:93699]
ENSSSCG00000030827	ENSSSCT00000042500	8	879159	894964	FGFR3	fibroblast growth factor receptor 3 [Source:VGNC Symbol;Acc:VGNC:98929]
ENSSSCG00000030827	ENSSSCT00000044969	8	879159	894964	FGFR3	fibroblast growth factor receptor 3 [Source:VGNC Symbol;Acc:VGNC:98929]
ENSSSCG00000030827	ENSSSCT00000036294	8	879159	894964	FGFR3	fibroblast growth factor receptor 3 [Source:VGNC Symbol;Acc:VGNC:98929]
ENSSSCG00000030827	ENSSSCT00000050237	8	879159	894964	FGFR3	fibroblast growth factor receptor 3 [Source:VGNC Symbol;Acc:VGNC:98929]
ENSSSCG00000008675	ENSSSCT00000104563	8	898181	926593	LETM1	leucine zipper and EF-hand containing transmembrane protein 1 [Source:VGNC Symbol;Acc:VGNC:89687]
ENSSSCG00000008675	ENSSSCT00000033698	8	898181	926593	LETM1	leucine zipper and EF-hand containing transmembrane protein 1 [Source:VGNC Symbol;Acc:VGNC:89687]
ENSSSCG00000008675	ENSSSCT00000009492	8	898181	926593	LETM1	leucine zipper and EF-hand containing transmembrane protein 1 [Source:VGNC Symbol;Acc:VGNC:89687]
ENSSSCG00000008675	ENSSSCT00000084037	8	898181	926593	LETM1	leucine zipper and EF-hand containing transmembrane protein 1 [Source:VGNC Symbol;Acc:VGNC:89687]
ENSSSCG00000008682	ENSSSCT00000066342	8	964893	1018028	NSD2	nuclear receptor binding SET domain protein 2 [Source:VGNC Symbol;Acc:VGNC:90905]
ENSSSCG00000008682	ENSSSCT00000009499	8	964893	1018028	NSD2	nuclear receptor binding SET domain protein 2 [Source:VGNC Symbol;Acc:VGNC:90905]
ENSSSCG00000008681	ENSSSCT00000068853	8	1018453	1039134	NELFA	negative elongation factor complex member A [Source:VGNC Symbol;Acc:VGNC:90680]
ENSSSCG00000008681	ENSSSCT00000056909	8	1018453	1039134	NELFA	negative elongation factor complex member A [Source:VGNC Symbol;Acc:VGNC:90680]
ENSSSCG00000008681	ENSSSCT00000091592	8	1018453	1039134	NELFA	negative elongation factor complex member A [Source:VGNC Symbol;Acc:VGNC:90680]
ENSSSCG00000008698	ENSSSCT00000088288	8	1963308	2075971	RGS12	regulator of G protein signaling 12 [Source:VGNC Symbol;Acc:VGNC:92260]
ENSSSCG00000008698	ENSSSCT00000092030	8	1963308	2075971	RGS12	regulator of G protein signaling 12 [Source:VGNC Symbol;Acc:VGNC:92260]
ENSSSCG00000008698	ENSSSCT00000009516	8	1963308	2075971	RGS12	regulator of G protein signaling 12 [Source:VGNC Symbol;Acc:VGNC:92260]
ENSSSCG00000008700	ENSSSCT00000048729	8	2077176	2084507	HGFAC	HGF activator [Source:VGNC Symbol;Acc:VGNC:88870]	FC1
ENSSSCG00000008700	ENSSSCT00000009518	8	2077176	2084507	HGFAC	HGF activator [Source:VGNC Symbol;Acc:VGNC:88870]	FC1
ENSSSCG00000008842	ENSSSCT00000100740	8	41402043	41493734	KIT	KIT proto-onco, receptor tyrosine kinase [Source:VGNC Symbol;Acc:VGNC:98060]
ENSSSCG00000008842	ENSSSCT00000062378	8	41402043	41493734	KIT	KIT proto-onco, receptor tyrosine kinase [Source:VGNC Symbol;Acc:VGNC:98060]
ENSSSCG00000008842	ENSSSCT00000078263	8	41402043	41493734	KIT	KIT proto-onco, receptor tyrosine kinase [Source:VGNC Symbol;Acc:VGNC:98060]
ENSSSCG00000008842	ENSSSCT00000009679	8	41402043	41493734	KIT	KIT proto-onco, receptor tyrosine kinase [Source:VGNC Symbol;Acc:VGNC:98060]
ENSSSCG00000022353	ENSSSCT00000056881	8	121866805	122082948	RAP1GDS1	Rap1 GTPase-GDP dissociation stimulator 1 [Source:VGNC Symbol;Acc:VGNC:92087]
ENSSSCG00000022353	ENSSSCT00000062027	8	121866805	122082948	RAP1GDS1	Rap1 GTPase-GDP dissociation stimulator 1 [Source:VGNC Symbol;Acc:VGNC:92087]
ENSSSCG00000022353	ENSSSCT00000037968	8	121866805	122082948	RAP1GDS1	Rap1 GTPase-GDP dissociation stimulator 1 [Source:VGNC Symbol;Acc:VGNC:92087]
ENSSSCG00000022353	ENSSSCT00000074261	8	121866805	122082948	RAP1GDS1	Rap1 GTPase-GDP dissociation stimulator 1 [Source:VGNC Symbol;Acc:VGNC:92087]
ENSSSCG00000022353	ENSSSCT00000105177	8	121866805	122082948	RAP1GDS1	Rap1 GTPase-GDP dissociation stimulator 1 [Source:VGNC Symbol;Acc:VGNC:92087]
ENSSSCG00000022353	ENSSSCT00000026710	8	121866805	122082948	RAP1GDS1	Rap1 GTPase-GDP dissociation stimulator 1 [Source:VGNC Symbol;Acc:VGNC:92087]
ENSSSCG00000022353	ENSSSCT00000094068	8	121866805	122082948	RAP1GDS1	Rap1 GTPase-GDP dissociation stimulator 1 [Source:VGNC Symbol;Acc:VGNC:92087]
ENSSSCG00000056036	ENSSSCT00000099958	9	1473900	1474830
ENSSSCG00000059532	ENSSSCT00000015941	9	1485048	1485986
ENSSSCG00000036687	ENSSSCT00000062861	9	1507939	1540945
ENSSSCG00000059136	ENSSSCT00000052598	9	1626486	1627643
ENSSSCG00000056108	ENSSSCT00000048958	9	1642195	1643127
ENSSSCG00000057177	ENSSSCT00000048265	9	1662240	1663184
ENSSSCG00000060093	ENSSSCT00000093781	9	1677381	1678319
ENSSSCG00000063065	ENSSSCT00000037334	9	1704488	1705432
ENSSSCG00000054554	ENSSSCT00000071909	9	1736619	1737563
ENSSSCG00000057543	ENSSSCT00000036965	9	1789470	1790660
ENSSSCG00000063422	ENSSSCT00000083350	9	1796405	1797349
ENSSSCG00000060052	ENSSSCT00000096462	9	50869088	50870056
ENSSSCG00000054087	ENSSSCT00000104947	9	50880852	50881787
ENSSSCG00000015193	ENSSSCT00000016559	9	51593493	51767772
ENSSSCG00000042221	ENSSSCT00000089490	9	51680057	51680992
ENSSSCG00000060203	ENSSSCT00000076167	9	51747362	51748294	OR8B12	olfactory receptor family 8 subfamily B member 12 [Source:HGNC Symbol;Acc:HGNC:15307]
ENSSSCG00000024117	ENSSSCT00000016557	9	51778430	51779359
ENSSSCG00000024455	ENSSSCT00000016558	9	51802977	51804301
ENSSSCG00000055577	ENSSSCT00000104156	9	117368646	117368831
ENSSSCG00000015508	ENSSSCT00000050478	9	117373545	117771224	TNR	tenascin R [Source:VGNC Symbol;Acc:VGNC:94290]
ENSSSCG00000015508	ENSSSCT00000066712	9	117373545	117771224	TNR	tenascin R [Source:VGNC Symbol;Acc:VGNC:94290]
ENSSSCG00000015508	ENSSSCT00000016895	9	117373545	117771224	TNR	tenascin R [Source:VGNC Symbol;Acc:VGNC:94290]
ENSSSCG00000011160	ENSSSCT00000079058	10	68013449	68467189	ADARB2	adenosine deaminase RNA specific B2 (inactive) [Source:HGNC Symbol;Acc:HGNC:227]
ENSSSCG00000029602	ENSSSCT00000099562	10	68427192	68535143	WDR37	WD repeat domain 37 [Source:VGNC Symbol;Acc:VGNC:96258]
ENSSSCG00000029602	ENSSSCT00000093384	10	68427192	68535143	WDR37	WD repeat domain 37 [Source:VGNC Symbol;Acc:VGNC:96258]
ENSSSCG00000029602	ENSSSCT00000029839	10	68427192	68535143	WDR37	WD repeat domain 37 [Source:VGNC Symbol;Acc:VGNC:96258]
ENSSSCG00000029602	ENSSSCT00000066425	10	68427192	68535143	WDR37	WD repeat domain 37 [Source:VGNC Symbol;Acc:VGNC:96258]
ENSSSCG00000029602	ENSSSCT00000040226	10	68427192	68535143	WDR37	WD repeat domain 37 [Source:VGNC Symbol;Acc:VGNC:96258]
ENSSSCG00000029602	ENSSSCT00000065998	10	68427192	68535143	WDR37	WD repeat domain 37 [Source:VGNC Symbol;Acc:VGNC:96258]
ENSSSCG00000029602	ENSSSCT00000060991	10	68427192	68535143	WDR37	WD repeat domain 37 [Source:VGNC Symbol;Acc:VGNC:96258]
ENSSSCG00000029602	ENSSSCT00000048504	10	68427192	68535143	WDR37	WD repeat domain 37 [Source:VGNC Symbol;Acc:VGNC:96258]
ENSSSCG00000029602	ENSSSCT00000024416	10	68427192	68535143	WDR37	WD repeat domain 37 [Source:VGNC Symbol;Acc:VGNC:96258]
ENSSSCG00000029066	ENSSSCT00000093132	10	68534796	68539280	IDI1	isopentenyl-diphosphate delta isomerase 1 [Source:HGNC Symbol;Acc:HGNC:5387]
ENSSSCG00000029066	ENSSSCT00000024912	10	68534796	68539280	IDI1	isopentenyl-diphosphate delta isomerase 1 [Source:HGNC Symbol;Acc:HGNC:5387]
ENSSSCG00000028602	ENSSSCT00000090795	10	68547319	68568713	GTPBP4	GTP binding protein 4 [Source:VGNC Symbol;Acc:VGNC:95968]
ENSSSCG00000028602	ENSSSCT00000077210	10	68547319	68568713	GTPBP4	GTP binding protein 4 [Source:VGNC Symbol;Acc:VGNC:95968]
ENSSSCG00000028602	ENSSSCT00000023947	10	68547319	68568713	GTPBP4	GTP binding protein 4 [Source:VGNC Symbol;Acc:VGNC:95968]
ENSSSCG00000028602	ENSSSCT00000072024	10	68547319	68568713	GTPBP4	GTP binding protein 4 [Source:VGNC Symbol;Acc:VGNC:95968]
ENSSSCG00000028602	ENSSSCT00000092307	10	68547319	68568713	GTPBP4	GTP binding protein 4 [Source:VGNC Symbol;Acc:VGNC:95968]
ENSSSCG00000052182	ENSSSCT00000091851	11	77986200	77987351	SOX1	SRY-box transcription factor 1 [Source:HGNC Symbol;Acc:HGNC:11189]
ENSSSCG00000009553	ENSSSCT00000097018	11	78190729	78232252	TUBGCP3	tubulin gamma complex associated protein 3 [Source:VGNC Symbol;Acc:VGNC:94585]
ENSSSCG00000009553	ENSSSCT00000010472	11	78190729	78232252	TUBGCP3	tubulin gamma complex associated protein 3 [Source:VGNC Symbol;Acc:VGNC:94585]
ENSSSCG00000009560	ENSSSCT00000010480	11	78755533	78778309	TFDP1	transcription factor Dp-1 [Source:HGNC Symbol;Acc:HGNC:11749]
ENSSSCG00000009561	ENSSSCT00000010481	11	78780013	78785116	ATP4B	ATPase H+/K+ transporting subunit beta [Source:VGNC Symbol;Acc:VGNC:85655]
ENSSSCG00000009562	ENSSSCT00000010483	11	78793777	78804262	GRK1	G protein-coupled receptor kinase 1 [Source:VGNC Symbol;Acc:VGNC:88693]
ENSSSCG00000009564	ENSSSCT00000038343	11	78816867	78837980	TMEM255B	transmembrane protein 255B [Source:VGNC Symbol;Acc:VGNC:94161]
ENSSSCG00000009565	ENSSSCT00000035263	11	78848797	78881284	GAS6	growth arrest specific 6 [Source:VGNC Symbol;Acc:VGNC:88358]
ENSSSCG00000009565	ENSSSCT00000059625	11	78848797	78881284	GAS6	growth arrest specific 6 [Source:VGNC Symbol;Acc:VGNC:88358]
ENSSSCG00000009566	ENSSSCT00000010487	11	78942261	78949344	C13orf46	chromosome 13 open reading frame 46 [Source:HGNC Symbol;Acc:HGNC:53786]
ENSSSCG00000009566	ENSSSCT00000089461	11	78942261	78949344	C13orf46	chromosome 13 open reading frame 46 [Source:HGNC Symbol;Acc:HGNC:53786]
ENSSSCG00000009567	ENSSSCT00000064392	11	78951019	79027900	RASA3	RAS p21 protein activator 3 [Source:VGNC Symbol;Acc:VGNC:92103]
ENSSSCG00000054303	ENSSSCT00000101152	11	79052098	79070340
ENSSSCG00000020899	ENSSSCT00000032041	11	79084182	79115268	CDC16	cell division cycle 16 [Source:VGNC Symbol;Acc:VGNC:86443]
ENSSSCG00000020899	ENSSSCT00000085603	11	79084182	79115268	CDC16	cell division cycle 16 [Source:VGNC Symbol;Acc:VGNC:86443]
ENSSSCG00000020899	ENSSSCT00000089550	11	79084182	79115268	CDC16	cell division cycle 16 [Source:VGNC Symbol;Acc:VGNC:86443]
ENSSSCG00000020899	ENSSSCT00000071005	11	79084182	79115268	CDC16	cell division cycle 16 [Source:VGNC Symbol;Acc:VGNC:86443]
ENSSSCG00000020899	ENSSSCT00000047138	11	79084182	79115268	CDC16	cell division cycle 16 [Source:VGNC Symbol;Acc:VGNC:86443]
ENSSSCG00000024679	ENSSSCT00000030947	11	79118603	79136222	UPF3A	UPF3A regulator of nonsense mediated mRNA decay [Source:VGNC Symbol;Acc:VGNC:94719]
ENSSSCG00000024679	ENSSSCT00000067184	11	79118603	79136222	UPF3A	UPF3A regulator of nonsense mediated mRNA decay [Source:VGNC Symbol;Acc:VGNC:94719]
ENSSSCG00000024679	ENSSSCT00000077500	11	79118603	79136222	UPF3A	UPF3A regulator of nonsense mediated mRNA decay [Source:VGNC Symbol;Acc:VGNC:94719]
ENSSSCG00000024679	ENSSSCT00000061733	11	79118603	79136222	UPF3A	UPF3A regulator of nonsense mediated mRNA decay [Source:VGNC Symbol;Acc:VGNC:94719]
ENSSSCG00000024679	ENSSSCT00000053117	11	79118603	79136222	UPF3A	UPF3A regulator of nonsense mediated mRNA decay [Source:VGNC Symbol;Acc:VGNC:94719]
ENSSSCG00000024679	ENSSSCT00000039077	11	79118603	79136222	UPF3A	UPF3A regulator of nonsense mediated mRNA decay [Source:VGNC Symbol;Acc:VGNC:94719]
ENSSSCG00000024679	ENSSSCT00000082607	11	79118603	79136222	UPF3A	UPF3A regulator of nonsense mediated mRNA decay [Source:VGNC Symbol;Acc:VGNC:94719]
ENSSSCG00000034696	ENSSSCT00000059548	12	127511	132201	LOC110255247	zinc finger protein 501-like
ENSSSCG00000017137	ENSSSCT00000018656	12	228503	241496	METRNL	meteorin like, glial cell differentiation regulator [Source:VGNC Symbol;Acc:VGNC:90153]
ENSSSCG00000017137	ENSSSCT00000050733	12	228503	241496	METRNL	meteorin like, glial cell differentiation regulator [Source:VGNC Symbol;Acc:VGNC:90153]
ENSSSCG00000027229	ENSSSCT00000068858	12	259916	326417	B3GNTL1	UDP-GlcNAc:betaGal beta-1,3-N-acetylglucosaminyltransferase like 1 [Source:VGNC Symbol;Acc:VGNC:85729]
ENSSSCG00000027229	ENSSSCT00000088952	12	259916	326417	B3GNTL1	UDP-GlcNAc:betaGal beta-1,3-N-acetylglucosaminyltransferase like 1 [Source:VGNC Symbol;Acc:VGNC:85729]
ENSSSCG00000027229	ENSSSCT00000025124	12	259916	326417	B3GNTL1	UDP-GlcNAc:betaGal beta-1,3-N-acetylglucosaminyltransferase like 1 [Source:VGNC Symbol;Acc:VGNC:85729]
ENSSSCG00000017136	ENSSSCT00000018654	12	329714	449556	TBCD	tubulin folding cofactor D [Source:VGNC Symbol;Acc:VGNC:93785]
ENSSSCG00000017136	ENSSSCT00000091144	12	329714	449556	TBCD	tubulin folding cofactor D [Source:VGNC Symbol;Acc:VGNC:93785]
ENSSSCG00000017136	ENSSSCT00000099785	12	329714	449556	TBCD	tubulin folding cofactor D [Source:VGNC Symbol;Acc:VGNC:93785]
ENSSSCG00000017131	ENSSSCT00000018649	12	450428	465252	FN3K	fructosamine 3 kinase [Source:VGNC Symbol;Acc:VGNC:88176]
ENSSSCG00000017131	ENSSSCT00000068595	12	450428	465252	FN3K	fructosamine 3 kinase [Source:VGNC Symbol;Acc:VGNC:88176]
ENSSSCG00000017134	ENSSSCT00000018652	12	468251	476598	FN3KRP	fructosamine 3 kinase related protein [Source:VGNC Symbol;Acc:VGNC:88177]
ENSSSCG00000053358	ENSSSCT00000085452	12	493315	516962	RAB40B	RAB40B, member RAS oncogene family [Source:HGNC Symbol;Acc:HGNC:18284]
ENSSSCG00000053358	ENSSSCT00000084707	12	493315	516962	RAB40B	RAB40B, member RAS oncogene family [Source:HGNC Symbol;Acc:HGNC:18284]
ENSSSCG00000053358	ENSSSCT00000018647	12	493315	516962	RAB40B	RAB40B, member RAS oncogene family [Source:HGNC Symbol;Acc:HGNC:18284]
ENSSSCG00000053358	ENSSSCT00000075371	12	493315	516962	RAB40B	RAB40B, member RAS oncogene family [Source:HGNC Symbol;Acc:HGNC:18284]
ENSSSCG00000017133	ENSSSCT00000080777	12	522829	549156	WDR45B	WD repeat domain 45B [Source:HGNC Symbol;Acc:HGNC:25072]
ENSSSCG00000017133	ENSSSCT00000069729	12	522829	549156	WDR45B	WD repeat domain 45B [Source:HGNC Symbol;Acc:HGNC:25072]
ENSSSCG00000017133	ENSSSCT00000018651	12	522829	549156	WDR45B	WD repeat domain 45B [Source:HGNC Symbol;Acc:HGNC:25072]
ENSSSCG00000017125	ENSSSCT00000018643	12	560852	615739	FOXK2	forkhead box K2 [Source:VGNC Symbol;Acc:VGNC:88215]
ENSSSCG00000017126	ENSSSCT00000070149	12	632363	651817	NARF	nuclear prelamin A recognition factor [Source:VGNC Symbol;Acc:VGNC:90582]
ENSSSCG00000017126	ENSSSCT00000018644	12	632363	651817	NARF	nuclear prelamin A recognition factor [Source:VGNC Symbol;Acc:VGNC:90582]
ENSSSCG00000017126	ENSSSCT00000045801	12	632363	651817	NARF	nuclear prelamin A recognition factor [Source:VGNC Symbol;Acc:VGNC:90582]
ENSSSCG00000017127	ENSSSCT00000073921	12	656347	662513	CYBC1	cytochrome b-245 chaperone 1 [Source:VGNC Symbol;Acc:VGNC:87125]
ENSSSCG00000017127	ENSSSCT00000088688	12	656347	662513	CYBC1	cytochrome b-245 chaperone 1 [Source:VGNC Symbol;Acc:VGNC:87125]
ENSSSCG00000017127	ENSSSCT00000090299	12	656347	662513	CYBC1	cytochrome b-245 chaperone 1 [Source:VGNC Symbol;Acc:VGNC:87125]
ENSSSCG00000017127	ENSSSCT00000088014	12	656347	662513	CYBC1	cytochrome b-245 chaperone 1 [Source:VGNC Symbol;Acc:VGNC:87125]
ENSSSCG00000017127	ENSSSCT00000093539	12	656347	662513	CYBC1	cytochrome b-245 chaperone 1 [Source:VGNC Symbol;Acc:VGNC:87125]
ENSSSCG00000017127	ENSSSCT00000018645	12	656347	662513	CYBC1	cytochrome b-245 chaperone 1 [Source:VGNC Symbol;Acc:VGNC:87125]
ENSSSCG00000017127	ENSSSCT00000088437	12	656347	662513	CYBC1	cytochrome b-245 chaperone 1 [Source:VGNC Symbol;Acc:VGNC:87125]
ENSSSCG00000017128	ENSSSCT00000041646	12	662497	679174	HEXD	hexosaminidase D [Source:VGNC Symbol;Acc:VGNC:99001]
ENSSSCG00000032116	ENSSSCT00000065386	12	677179	689926	OGFOD3	2-oxoglutarate and iron dependent oxygenase domain containing 3 [Source:VGNC Symbol;Acc:VGNC:91025]
ENSSSCG00000032116	ENSSSCT00000029468	12	677179	689926	OGFOD3	2-oxoglutarate and iron dependent oxygenase domain containing 3 [Source:VGNC Symbol;Acc:VGNC:91025]
ENSSSCG00000033221	ENSSSCT00000043870	12	697065	698183	UTS2R	urotensin 2 receptor [Source:VGNC Symbol;Acc:VGNC:99103]
ENSSSCG00000044039	ENSSSCT00000070743	12	707616	708637
ENSSSCG00000039807	ENSSSCT00000053781	12	730634	739896	SECTM1	secreted and transmembrane 1 [Source:VGNC Symbol;Acc:VGNC:99039]
ENSSSCG00000037364	ENSSSCT00000039342	12	742005	744980	CD7	CD7 molecule [Source:VGNC Symbol;Acc:VGNC:86425]
ENSSSCG00000037364	ENSSSCT00000097327	12	742005	744980	CD7	CD7 molecule [Source:VGNC Symbol;Acc:VGNC:86425]
ENSSSCG00000035852	ENSSSCT00000044195	12	768865	796595	CSNK1D	casein kinase 1 delta [Source:VGNC Symbol;Acc:VGNC:97948]
ENSSSCG00000035852	ENSSSCT00000060512	12	768865	796595	CSNK1D	casein kinase 1 delta [Source:VGNC Symbol;Acc:VGNC:97948]
ENSSSCG00000024018	ENSSSCT00000102614	12	796883	803555	SLC16A3	solute carrier family 16 member 3 [Source:VGNC Symbol;Acc:VGNC:92943]
ENSSSCG00000024018	ENSSSCT00000103601	12	796883	803555	SLC16A3	solute carrier family 16 member 3 [Source:VGNC Symbol;Acc:VGNC:92943]
ENSSSCG00000024018	ENSSSCT00000031428	12	796883	803555	SLC16A3	solute carrier family 16 member 3 [Source:VGNC Symbol;Acc:VGNC:92943]
ENSSSCG00000029553	ENSSSCT00000053915	12	819886	917477	CCDC57	coiled-coil domain containing 57 [Source:VGNC Symbol;Acc:VGNC:86302]
ENSSSCG00000029944	ENSSSCT00000029960	12	920509	937561	FASN	fatty acid synthase [Source:VGNC Symbol;Acc:VGNC:88016]
ENSSSCG00000029944	ENSSSCT00000026033	12	920509	937561	FASN	fatty acid synthase [Source:VGNC Symbol;Acc:VGNC:88016]
ENSSSCG00000040352	ENSSSCT00000044425	12	946048	951776	DUS1L	dihydrouridine synthase 1 like [Source:VGNC Symbol;Acc:VGNC:87474]
ENSSSCG00000033689	ENSSSCT00000061342	12	951867	957080	GPS1	G protein pathway suppressor 1 [Source:VGNC Symbol;Acc:VGNC:88647]
ENSSSCG00000033689	ENSSSCT00000039021	12	951867	957080	GPS1	G protein pathway suppressor 1 [Source:VGNC Symbol;Acc:VGNC:88647]
ENSSSCG00000040385	ENSSSCT00000061984	12	957127	960822	RFNG	RFNG O-fucosylpeptide 3-beta-N-acetylglucosaminyltransferase [Source:VGNC Symbol;Acc:VGNC:92240]
ENSSSCG00000031851	ENSSSCT00000049184	12	973760	976017	CBR2
ENSSSCG00000039873	ENSSSCT00000056269	12	978139	982259	DCXR	dicarbonyl and L-xylulose reductase [Source:VGNC Symbol;Acc:VGNC:98985]
ENSSSCG00000036973	ENSSSCT00000078985	12	981074	984227	RAC3	Rac family small GTPase 3 [Source:VGNC Symbol;Acc:VGNC:92049]
ENSSSCG00000036973	ENSSSCT00000098412	12	981074	984227	RAC3	Rac family small GTPase 3 [Source:VGNC Symbol;Acc:VGNC:92049]
ENSSSCG00000036973	ENSSSCT00000097491	12	981074	984227	RAC3	Rac family small GTPase 3 [Source:VGNC Symbol;Acc:VGNC:92049]
ENSSSCG00000036973	ENSSSCT00000104031	12	981074	984227	RAC3	Rac family small GTPase 3 [Source:VGNC Symbol;Acc:VGNC:92049]
ENSSSCG00000036973	ENSSSCT00000053704	12	981074	984227	RAC3	Rac family small GTPase 3 [Source:VGNC Symbol;Acc:VGNC:92049]
ENSSSCG00000040503	ENSSSCT00000044454	12	984694	991502	LRRC45	leucine rich repeat containing 45 [Source:VGNC Symbol;Acc:VGNC:89843]
ENSSSCG00000040503	ENSSSCT00000048297	12	984694	991502	LRRC45	leucine rich repeat containing 45 [Source:VGNC Symbol;Acc:VGNC:89843]
ENSSSCG00000049515	ENSSSCT00000072327	12	991757	994746
ENSSSCG00000040727	ENSSSCT00000103828	12	995772	1021937	ASPSCR1	ASPSCR1 tether for SLC2A4, UBX domain containing [Source:VGNC Symbol;Acc:VGNC:85588]
ENSSSCG00000040727	ENSSSCT00000045296	12	995772	1021937	ASPSCR1	ASPSCR1 tether for SLC2A4, UBX domain containing [Source:VGNC Symbol;Acc:VGNC:85588]
ENSSSCG00000040727	ENSSSCT00000060959	12	995772	1021937	ASPSCR1	ASPSCR1 tether for SLC2A4, UBX domain containing [Source:VGNC Symbol;Acc:VGNC:85588]
ENSSSCG00000039013	ENSSSCT00000063602	12	1036488	1044397	NOTUM	notum, palmitoleoyl-protein carboxylesterase [Source:VGNC Symbol;Acc:VGNC:90826]
ENSSSCG00000032974	ENSSSCT00000062987	12	1055218	1057719	MYADML2	myeloid associated differentiation marker like 2 [Source:VGNC Symbol;Acc:VGNC:90495]
ENSSSCG00000034723	ENSSSCT00000074475	12	1060570	1064805	PYCR1	pyrroline-5-carboxylate reductase 1 [Source:VGNC Symbol;Acc:VGNC:92018]
ENSSSCG00000034723	ENSSSCT00000038027	12	1060570	1064805	PYCR1	pyrroline-5-carboxylate reductase 1 [Source:VGNC Symbol;Acc:VGNC:92018]
ENSSSCG00000034723	ENSSSCT00000074548	12	1060570	1064805	PYCR1	pyrroline-5-carboxylate reductase 1 [Source:VGNC Symbol;Acc:VGNC:92018]
ENSSSCG00000034723	ENSSSCT00000067455	12	1060570	1064805	PYCR1	pyrroline-5-carboxylate reductase 1 [Source:VGNC Symbol;Acc:VGNC:92018]
ENSSSCG00000034723	ENSSSCT00000056160	12	1060570	1064805	PYCR1	pyrroline-5-carboxylate reductase 1 [Source:VGNC Symbol;Acc:VGNC:92018]
ENSSSCG00000034723	ENSSSCT00000054834	12	1060570	1064805	PYCR1	pyrroline-5-carboxylate reductase 1 [Source:VGNC Symbol;Acc:VGNC:92018]
ENSSSCG00000035253	ENSSSCT00000041350	12	1071632	1074688	MAFG	MAF bZIP transcription factor G [Source:VGNC Symbol;Acc:VGNC:89948]
ENSSSCG00000034695	ENSSSCT00000049568	12	1078166	1084119	SIRT7	sirtuin 7 [Source:VGNC Symbol;Acc:VGNC:92890]
ENSSSCG00000034695	ENSSSCT00000047284	12	1078166	1084119	SIRT7	sirtuin 7 [Source:VGNC Symbol;Acc:VGNC:92890]
ENSSSCG00000039650	ENSSSCT00000041966	12	1084410	1091029	PCYT2	phosphate cytidylyltransferase 2, ethanolamine [Source:VGNC Symbol;Acc:VGNC:91238]
ENSSSCG00000039650	ENSSSCT00000040351	12	1084410	1091029	PCYT2	phosphate cytidylyltransferase 2, ethanolamine [Source:VGNC Symbol;Acc:VGNC:91238]
ENSSSCG00000039650	ENSSSCT00000067934	12	1084410	1091029	PCYT2	phosphate cytidylyltransferase 2, ethanolamine [Source:VGNC Symbol;Acc:VGNC:91238]
ENSSSCG00000032655	ENSSSCT00000057499	12	1092329	1103054	ALYREF	Aly/REF export factor [Source:VGNC Symbol;Acc:VGNC:98973]
ENSSSCG00000032655	ENSSSCT00000089008	12	1092329	1103054	ALYREF	Aly/REF export factor [Source:VGNC Symbol;Acc:VGNC:98973]
ENSSSCG00000035837	ENSSSCT00000045778	12	1092653	1093202	NPB	neuropeptide B [Source:VGNC Symbol;Acc:VGNC:90841]
ENSSSCG00000035728	ENSSSCT00000045427	12	1095096	1099180	ANAPC11	anaphase promoting complex subunit 11 [Source:VGNC Symbol;Acc:VGNC:107122]
ENSSSCG00000034058	ENSSSCT00000054661	12	1113379	1119315	ARHGDIA	Rho GDP dissociation inhibitor alpha [Source:VGNC Symbol;Acc:VGNC:85483]
ENSSSCG00000034058	ENSSSCT00000042867	12	1113379	1119315	ARHGDIA	Rho GDP dissociation inhibitor alpha [Source:VGNC Symbol;Acc:VGNC:85483]
ENSSSCG00000039148	ENSSSCT00000093972	12	1121824	1131289	P4HB	prolyl 4-hydroxylase subunit beta [Source:VGNC Symbol;Acc:VGNC:91135]
ENSSSCG00000039148	ENSSSCT00000092109	12	1121824	1131289	P4HB	prolyl 4-hydroxylase subunit beta [Source:VGNC Symbol;Acc:VGNC:91135]
ENSSSCG00000039148	ENSSSCT00000091643	12	1121824	1131289	P4HB	prolyl 4-hydroxylase subunit beta [Source:VGNC Symbol;Acc:VGNC:91135]
ENSSSCG00000039148	ENSSSCT00000084770	12	1121824	1131289	P4HB	prolyl 4-hydroxylase subunit beta [Source:VGNC Symbol;Acc:VGNC:91135]
ENSSSCG00000039148	ENSSSCT00000037157	12	1121824	1131289	P4HB	prolyl 4-hydroxylase subunit beta [Source:VGNC Symbol;Acc:VGNC:91135]
ENSSSCG00000039148	ENSSSCT00000095056	12	1121824	1131289	P4HB	prolyl 4-hydroxylase subunit beta [Source:VGNC Symbol;Acc:VGNC:91135]
ENSSSCG00000039148	ENSSSCT00000105905	12	1121824	1131289	P4HB	prolyl 4-hydroxylase subunit beta [Source:VGNC Symbol;Acc:VGNC:91135]
ENSSSCG00000039148	ENSSSCT00000097694	12	1121824	1131289	P4HB	prolyl 4-hydroxylase subunit beta [Source:VGNC Symbol;Acc:VGNC:91135]
ENSSSCG00000039148	ENSSSCT00000051214	12	1121824	1131289	P4HB	prolyl 4-hydroxylase subunit beta [Source:VGNC Symbol;Acc:VGNC:91135]
ENSSSCG00000037039	ENSSSCT00000055740	12	1136302	1137495	PPP1R27	protein phosphatase 1 regulatory subunit 27 [Source:VGNC Symbol;Acc:VGNC:91731]
ENSSSCG00000039424	ENSSSCT00000048007	12	1137816	1144555	MCRIP1	MAPK regulated corepressor interacting protein 1 [Source:VGNC Symbol;Acc:VGNC:99013]
ENSSSCG00000039424	ENSSSCT00000045666	12	1137816	1144555	MCRIP1	MAPK regulated corepressor interacting protein 1 [Source:VGNC Symbol;Acc:VGNC:99013]
ENSSSCG00000034891	ENSSSCT00000092334	12	1146069	1157234	GCGR	glucagon receptor [Source:VGNC Symbol;Acc:VGNC:88383]
ENSSSCG00000034891	ENSSSCT00000053975	12	1146069	1157234	GCGR	glucagon receptor [Source:VGNC Symbol;Acc:VGNC:88383]
ENSSSCG00000034891	ENSSSCT00000095792	12	1146069	1157234	GCGR	glucagon receptor [Source:VGNC Symbol;Acc:VGNC:88383]
ENSSSCG00000033620	ENSSSCT00000037119	12	1189903	1197301	SLC25A10	solute carrier family 25 member 10 [Source:VGNC Symbol;Acc:VGNC:99041]
ENSSSCG00000033148	ENSSSCT00000046171	12	1200461	1203822	MRPL12	mitochondrial ribosomal protein L12 [Source:VGNC Symbol;Acc:VGNC:99016]
ENSSSCG00000033082	ENSSSCT00000070926	12	1207036	1219715	HGS	hepatocyte growth factor-regulated tyrosine kinase substrate [Source:VGNC Symbol;Acc:VGNC:88872]
ENSSSCG00000033082	ENSSSCT00000104375	12	1207036	1219715	HGS	hepatocyte growth factor-regulated tyrosine kinase substrate [Source:VGNC Symbol;Acc:VGNC:88872]
ENSSSCG00000033082	ENSSSCT00000100983	12	1207036	1219715	HGS	hepatocyte growth factor-regulated tyrosine kinase substrate [Source:VGNC Symbol;Acc:VGNC:88872]
ENSSSCG00000033082	ENSSSCT00000103205	12	1207036	1219715	HGS	hepatocyte growth factor-regulated tyrosine kinase substrate [Source:VGNC Symbol;Acc:VGNC:88872]
ENSSSCG00000033082	ENSSSCT00000056667	12	1207036	1219715	HGS	hepatocyte growth factor-regulated tyrosine kinase substrate [Source:VGNC Symbol;Acc:VGNC:88872]
ENSSSCG00000033082	ENSSSCT00000065258	12	1207036	1219715	HGS	hepatocyte growth factor-regulated tyrosine kinase substrate [Source:VGNC Symbol;Acc:VGNC:88872]
ENSSSCG00000033082	ENSSSCT00000056347	12	1207036	1219715	HGS	hepatocyte growth factor-regulated tyrosine kinase substrate [Source:VGNC Symbol;Acc:VGNC:88872]
ENSSSCG00000033082	ENSSSCT00000055000	12	1207036	1219715	HGS	hepatocyte growth factor-regulated tyrosine kinase substrate [Source:VGNC Symbol;Acc:VGNC:88872]
ENSSSCG00000033082	ENSSSCT00000106375	12	1207036	1219715	HGS	hepatocyte growth factor-regulated tyrosine kinase substrate [Source:VGNC Symbol;Acc:VGNC:88872]
ENSSSCG00000053661	ENSSSCT00000100456	12	1219928	1221775	ARL16	ADP ribosylation factor like GTPase 16 [Source:HGNC Symbol;Acc:HGNC:27902]
ENSSSCG00000034716	ENSSSCT00000062261	12	1226691	1232738	CCDC137	coiled-coil domain containing 137 [Source:VGNC Symbol;Acc:VGNC:86258]
ENSSSCG00000033788	ENSSSCT00000041870	12	1232872	1234375	OXLD1	oxidoreductase like domain containing 1 [Source:VGNC Symbol;Acc:VGNC:91114]
ENSSSCG00000053315	ENSSSCT00000103319	12	1236210	1239306	PDE6G	phosphodiesterase 6G [Source:HGNC Symbol;Acc:HGNC:8789]
ENSSSCG00000031531	ENSSSCT00000054383	12	1239834	1245181	TSPAN10	tetraspanin 10 [Source:VGNC Symbol;Acc:VGNC:94499]
ENSSSCG00000024235	ENSSSCT00000071061	12	1251053	1285666	NPLOC4	NPL4 homolog, ubiquitin recognition factor [Source:VGNC Symbol;Acc:VGNC:90852]
ENSSSCG00000024235	ENSSSCT00000029529	12	1251053	1285666	NPLOC4	NPL4 homolog, ubiquitin recognition factor [Source:VGNC Symbol;Acc:VGNC:90852]
ENSSSCG00000024235	ENSSSCT00000053452	12	1251053	1285666	NPLOC4	NPL4 homolog, ubiquitin recognition factor [Source:VGNC Symbol;Acc:VGNC:90852]
ENSSSCG00000024235	ENSSSCT00000046511	12	1251053	1285666	NPLOC4	NPL4 homolog, ubiquitin recognition factor [Source:VGNC Symbol;Acc:VGNC:90852]
ENSSSCG00000029616	ENSSSCT00000022781	12	1288378	1297147	FAAP100	FA core complex associated protein 100 [Source:VGNC Symbol;Acc:VGNC:87869]
ENSSSCG00000029616	ENSSSCT00000054810	12	1288378	1297147	FAAP100	FA core complex associated protein 100 [Source:VGNC Symbol;Acc:VGNC:87869]
ENSSSCG00000052003	ENSSSCT00000098366	12	1300055	1309778	FSCN2	fascin actin-bundling protein 2, retinal [Source:HGNC Symbol;Acc:HGNC:3960]
ENSSSCG00000028355	ENSSSCT00000037463	12	1313641	1323217	ACTG1	actin gamma 1 [Source:HGNC Symbol;Acc:HGNC:144]
ENSSSCG00000028355	ENSSSCT00000045547	12	1313641	1323217	ACTG1	actin gamma 1 [Source:HGNC Symbol;Acc:HGNC:144]
ENSSSCG00000028355	ENSSSCT00000076195	12	1313641	1323217	ACTG1	actin gamma 1 [Source:HGNC Symbol;Acc:HGNC:144]
ENSSSCG00000028355	ENSSSCT00000025260	12	1313641	1323217	ACTG1	actin gamma 1 [Source:HGNC Symbol;Acc:HGNC:144]
ENSSSCG00000023045	ENSSSCT00000027597	12	1350279	1406780	BAHCC1	BAH domain and coiled-coil containing 1 [Source:HGNC Symbol;Acc:HGNC:29279]
ENSSSCG00000023045	ENSSSCT00000099102	12	1350279	1406780	BAHCC1	BAH domain and coiled-coil containing 1 [Source:HGNC Symbol;Acc:HGNC:29279]
ENSSSCG00000022317	ENSSSCT00000049039	12	1481295	1514497	SLC38A10	solute carrier family 38 member 10 [Source:VGNC Symbol;Acc:VGNC:93093]
ENSSSCG00000022317	ENSSSCT00000045009	12	1481295	1514497	SLC38A10	solute carrier family 38 member 10 [Source:VGNC Symbol;Acc:VGNC:93093]
ENSSSCG00000022317	ENSSSCT00000043297	12	1481295	1514497	SLC38A10	solute carrier family 38 member 10 [Source:VGNC Symbol;Acc:VGNC:93093]
ENSSSCG00000022317	ENSSSCT00000063017	12	1481295	1514497	SLC38A10	solute carrier family 38 member 10 [Source:VGNC Symbol;Acc:VGNC:93093]
ENSSSCG00000039183	ENSSSCT00000061274	12	1517485	1519406	NDUFAF8	NADH:ubiquinone oxidoreductase complex assembly factor 8 [Source:VGNC Symbol;Acc:VGNC:99020]
ENSSSCG00000028593	ENSSSCT00000022504	12	1519760	1529542	TEPSIN	TEPSIN adaptor related protein complex 4 accessory protein [Source:VGNC Symbol;Acc:VGNC:93879]
ENSSSCG00000017143	ENSSSCT00000052977	12	1538326	1556929	CEP131	centrosomal protein 131 [Source:VGNC Symbol;Acc:VGNC:98982]
ENSSSCG00000017143	ENSSSCT00000018663	12	1538326	1556929	CEP131	centrosomal protein 131 [Source:VGNC Symbol;Acc:VGNC:98982]
ENSSSCG00000039849	ENSSSCT00000063862	12	1561997	1564022	PVALEF	parvalbumin like EF-hand containing [Source:HGNC Symbol;Acc:HGNC:40053]
ENSSSCG00000017141	ENSSSCT00000023391	12	1593020	1607685	AATK	apoptosis associated tyrosine kinase [Source:VGNC Symbol;Acc:VGNC:84946]
ENSSSCG00000017142	ENSSSCT00000085002	12	1603540	1670075	BAIAP2	BAR/IMD domain containing adaptor protein 2 [Source:VGNC Symbol;Acc:VGNC:85748]
ENSSSCG00000017142	ENSSSCT00000049168	12	1603540	1670075	BAIAP2	BAR/IMD domain containing adaptor protein 2 [Source:VGNC Symbol;Acc:VGNC:85748]
ENSSSCG00000017142	ENSSSCT00000018662	12	1603540	1670075	BAIAP2	BAR/IMD domain containing adaptor protein 2 [Source:VGNC Symbol;Acc:VGNC:85748]
ENSSSCG00000017142	ENSSSCT00000072939	12	1603540	1670075	BAIAP2	BAR/IMD domain containing adaptor protein 2 [Source:VGNC Symbol;Acc:VGNC:85748]
ENSSSCG00000017142	ENSSSCT00000069593	12	1603540	1670075	BAIAP2	BAR/IMD domain containing adaptor protein 2 [Source:VGNC Symbol;Acc:VGNC:85748]
ENSSSCG00000017142	ENSSSCT00000054836	12	1603540	1670075	BAIAP2	BAR/IMD domain containing adaptor protein 2 [Source:VGNC Symbol;Acc:VGNC:85748]
ENSSSCG00000017140	ENSSSCT00000018659	12	1691823	1698305	CHMP6	charged multivesicular body protein 6 [Source:VGNC Symbol;Acc:VGNC:86653]
ENSSSCG00000017139	ENSSSCT00000091413	12	1709128	1991574	RPTOR	regulatory associated protein of MTOR complex 1 [Source:VGNC Symbol;Acc:VGNC:92450]
ENSSSCG00000017139	ENSSSCT00000018658	12	1709128	1991574	RPTOR	regulatory associated protein of MTOR complex 1 [Source:VGNC Symbol;Acc:VGNC:92450]
ENSSSCG00000017139	ENSSSCT00000072982	12	1709128	1991574	RPTOR	regulatory associated protein of MTOR complex 1 [Source:VGNC Symbol;Acc:VGNC:92450]
ENSSSCG00000017139	ENSSSCT00000077002	12	1709128	1991574	RPTOR	regulatory associated protein of MTOR complex 1 [Source:VGNC Symbol;Acc:VGNC:92450]
ENSSSCG00000017139	ENSSSCT00000030055	12	1709128	1991574	RPTOR	regulatory associated protein of MTOR complex 1 [Source:VGNC Symbol;Acc:VGNC:92450]
ENSSSCG00000017577	ENSSSCT00000063247	12	17864029	17963155
ENSSSCG00000053573	ENSSSCT00000103462	12	17866293	17906324
ENSSSCG00000053573	ENSSSCT00000019134	12	17866293	17906324
ENSSSCG00000053573	ENSSSCT00000039955	12	17866293	17906324
ENSSSCG00000053573	ENSSSCT00000098961	12	17866293	17906324
ENSSSCG00000053573	ENSSSCT00000060338	12	17866293	17906324
ENSSSCG00000053573	ENSSSCT00000030733	12	17866293	17906324
ENSSSCG00000051222	ENSSSCT00000066943	12	17955774	17956783
ENSSSCG00000017325	ENSSSCT00000100006	12	17993036	18035375	PLEKHM1	pleckstrin homology and RUN domain containing M1 [Source:VGNC Symbol;Acc:VGNC:91552]	FC9
ENSSSCG00000017325	ENSSSCT00000018861	12	17993036	18035375	PLEKHM1	pleckstrin homology and RUN domain containing M1 [Source:VGNC Symbol;Acc:VGNC:91552]	FC9
ENSSSCG00000017328	ENSSSCT00000043205	12	18037138	18082348	ARHGAP27	Rho GTPase activating protein 27 [Source:VGNC Symbol;Acc:VGNC:85466]
ENSSSCG00000017328	ENSSSCT00000018864	12	18037138	18082348	ARHGAP27	Rho GTPase activating protein 27 [Source:VGNC Symbol;Acc:VGNC:85466]
ENSSSCG00000053372	ENSSSCT00000095364	12	49054346	49078407
ENSSSCG00000038664	ENSSSCT00000065274	12	49103075	49104016	OR1D5	olfactory receptor family 1 subfamily D member 5 [Source:HGNC Symbol;Acc:HGNC:8186]
ENSSSCG00000063153	ENSSSCT00000052869	12	49145516	49146860
ENSSSCG00000052929	ENSSSCT00000095911	12	49160636	49161574	LOC110256081	olfactory receptor 1A1-like
ENSSSCG00000034084	ENSSSCT00000047426	12	49190974	49191914	OR1G1	Olfactory receptor family 1 subfamily G member 1
ENSSSCG00000062387	ENSSSCT00000099437	12	49207191	49208117	LOC110256082	olfactory receptor 1A1
ENSSSCG00000011395	ENSSSCT00000098872	13	32579983	32612710	RBM5	RNA binding motif protein 5 [Source:VGNC Symbol;Acc:VGNC:92160]
ENSSSCG00000011395	ENSSSCT00000012473	13	32579983	32612710	RBM5	RNA binding motif protein 5 [Source:VGNC Symbol;Acc:VGNC:92160]
ENSSSCG00000011395	ENSSSCT00000104034	13	32579983	32612710	RBM5	RNA binding motif protein 5 [Source:VGNC Symbol;Acc:VGNC:92160]
ENSSSCG00000011395	ENSSSCT00000076546	13	32579983	32612710	RBM5	RNA binding motif protein 5 [Source:VGNC Symbol;Acc:VGNC:92160]
ENSSSCG00000011395	ENSSSCT00000057016	13	32579983	32612710	RBM5	RNA binding motif protein 5 [Source:VGNC Symbol;Acc:VGNC:92160]
ENSSSCG00000011398	ENSSSCT00000054794	13	32641424	32671223	SEMA3F	semaphorin 3F [Source:VGNC Symbol;Acc:VGNC:92698]
ENSSSCG00000011398	ENSSSCT00000012476	13	32641424	32671223	SEMA3F	semaphorin 3F [Source:VGNC Symbol;Acc:VGNC:92698]
ENSSSCG00000042718	ENSSSCT00000031793	13	32671432	32678391	GNAT1	G protein subunit alpha transducin 1 [Source:VGNC Symbol;Acc:VGNC:108660]
ENSSSCG00000042718	ENSSSCT00000056589	13	32671432	32678391	GNAT1	G protein subunit alpha transducin 1 [Source:VGNC Symbol;Acc:VGNC:108660]
ENSSSCG00000011397	ENSSSCT00000097389	13	32683126	32704535	SLC38A3	solute carrier family 38 member 3 [Source:VGNC Symbol;Acc:VGNC:93095]
ENSSSCG00000011397	ENSSSCT00000066776	13	32683126	32704535	SLC38A3	solute carrier family 38 member 3 [Source:VGNC Symbol;Acc:VGNC:93095]
ENSSSCG00000011397	ENSSSCT00000012475	13	32683126	32704535	SLC38A3	solute carrier family 38 member 3 [Source:VGNC Symbol;Acc:VGNC:93095]
ENSSSCG00000011397	ENSSSCT00000074330	13	32683126	32704535	SLC38A3	solute carrier family 38 member 3 [Source:VGNC Symbol;Acc:VGNC:93095]
ENSSSCG00000011397	ENSSSCT00000067705	13	32683126	32704535	SLC38A3	solute carrier family 38 member 3 [Source:VGNC Symbol;Acc:VGNC:93095]
ENSSSCG00000011397	ENSSSCT00000100896	13	32683126	32704535	SLC38A3	solute carrier family 38 member 3 [Source:VGNC Symbol;Acc:VGNC:93095]
ENSSSCG00000011397	ENSSSCT00000039860	13	32683126	32704535	SLC38A3	solute carrier family 38 member 3 [Source:VGNC Symbol;Acc:VGNC:93095]
ENSSSCG00000011397	ENSSSCT00000085194	13	32683126	32704535	SLC38A3	solute carrier family 38 member 3 [Source:VGNC Symbol;Acc:VGNC:93095]
ENSSSCG00000011399	ENSSSCT00000091886	13	32705321	32733794	GNAI2	G protein subunit alpha i2 [Source:VGNC Symbol;Acc:VGNC:88522]
ENSSSCG00000011399	ENSSSCT00000052452	13	32705321	32733794	GNAI2	G protein subunit alpha i2 [Source:VGNC Symbol;Acc:VGNC:88522]
ENSSSCG00000011399	ENSSSCT00000012477	13	32705321	32733794	GNAI2	G protein subunit alpha i2 [Source:VGNC Symbol;Acc:VGNC:88522]
ENSSSCG00000011399	ENSSSCT00000098436	13	32705321	32733794	GNAI2	G protein subunit alpha i2 [Source:VGNC Symbol;Acc:VGNC:88522]
ENSSSCG00000011400	ENSSSCT00000049931	13	32740802	32749621	SEMA3B	semaphorin 3B [Source:VGNC Symbol;Acc:VGNC:92694]
ENSSSCG00000011401	ENSSSCT00000012480	13	32753199	32757034	LSMEM2	leucine rich single-pass membrane protein 2 [Source:VGNC Symbol;Acc:VGNC:89879]
ENSSSCG00000051852	ENSSSCT00000092649	13	32756680	32790672	IFRD2	interferon related developmental regulator 2 [Source:HGNC Symbol;Acc:HGNC:5457]
ENSSSCG00000011402	ENSSSCT00000012481	13	32790850	32796563	HYAL3	hyaluronidase 3 [Source:HGNC Symbol;Acc:HGNC:5322]
ENSSSCG00000011402	ENSSSCT00000052904	13	32790850	32796563	HYAL3	hyaluronidase 3 [Source:HGNC Symbol;Acc:HGNC:5322]
ENSSSCG00000011404	ENSSSCT00000012482	13	32793572	32794700	NAA80	hyaluronidase 1 [Source:VGNC Symbol;Acc:VGNC:103965]
ENSSSCG00000060807	ENSSSCT00000036798	13	32797681	32800793	HYAL1	hyaluronidase 1 [Source:HGNC Symbol;Acc:HGNC:5320]
ENSSSCG00000060807	ENSSSCT00000012484	13	32797681	32800793	HYAL1	hyaluronidase 1 [Source:HGNC Symbol;Acc:HGNC:5320]
ENSSSCG00000011405	ENSSSCT00000043639	13	32805227	32815333	HYAL2	hyaluronidase 2 [Source:VGNC Symbol;Acc:VGNC:89010]
ENSSSCG00000011405	ENSSSCT00000012486	13	32805227	32815333	HYAL2	hyaluronidase 2 [Source:VGNC Symbol;Acc:VGNC:89010]
ENSSSCG00000011407	ENSSSCT00000089057	13	32816156	32825226	RASSF1	Ras association domain family member 1 [Source:VGNC Symbol;Acc:VGNC:92122]	FC9
ENSSSCG00000011407	ENSSSCT00000078021	13	32816156	32825226	RASSF1	Ras association domain family member 1 [Source:VGNC Symbol;Acc:VGNC:92122]	FC9
ENSSSCG00000011407	ENSSSCT00000055051	13	32816156	32825226	RASSF1	Ras association domain family member 1 [Source:VGNC Symbol;Acc:VGNC:92122]	FC9
ENSSSCG00000011408	ENSSSCT00000038636	13	32825374	32830049	ZMYND10	zinc finger MYND-type containing 10 [Source:VGNC Symbol;Acc:VGNC:95186]
ENSSSCG00000011408	ENSSSCT00000012488	13	32825374	32830049	ZMYND10	zinc finger MYND-type containing 10 [Source:VGNC Symbol;Acc:VGNC:95186]
ENSSSCG00000011408	ENSSSCT00000049515	13	32825374	32830049	ZMYND10	zinc finger MYND-type containing 10 [Source:VGNC Symbol;Acc:VGNC:95186]
ENSSSCG00000057050	ENSSSCT00000050136	13	32830899	32834183	NPRL2	NPR2 like, GATOR1 complex subunit [Source:HGNC Symbol;Acc:HGNC:24969]
ENSSSCG00000011410	ENSSSCT00000012490	13	32834239	32837002	CYB561D2	cytochrome b561 family member D2 [Source:HGNC Symbol;Acc:HGNC:30253]
ENSSSCG00000043195	ENSSSCT00000069922	13	32837667	32842959	TMEM115	transmembrane protein 115 [Source:HGNC Symbol;Acc:HGNC:30055]
ENSSSCG00000011412	ENSSSCT00000105923	13	32845115	32988774	CACNA2D2	calcium voltage-gated channel auxiliary subunit alpha2delta 2 [Source:VGNC Symbol;Acc:VGNC:86121]
ENSSSCG00000011412	ENSSSCT00000045214	13	32845115	32988774	CACNA2D2	calcium voltage-gated channel auxiliary subunit alpha2delta 2 [Source:VGNC Symbol;Acc:VGNC:86121]
ENSSSCG00000037433	ENSSSCT00000092376	13	33036900	33045596	C3orf18	chromosome 13 C3orf18 homolog [Source:VGNC Symbol;Acc:VGNC:85932]
ENSSSCG00000037433	ENSSSCT00000063015	13	33036900	33045596	C3orf18	chromosome 13 C3orf18 homolog [Source:VGNC Symbol;Acc:VGNC:85932]
ENSSSCG00000025272	ENSSSCT00000029175	13	33047116	33058074	HEMK1	HemK methyltransferase family member 1 [Source:VGNC Symbol;Acc:VGNC:88843]
ENSSSCG00000040581	ENSSSCT00000012494	13	33085286	33090858	CISH	cytokine inducible SH2 containing protein [Source:VGNC Symbol;Acc:VGNC:86709]
ENSSSCG00000011415	ENSSSCT00000064542	13	33097393	33125818	MAPKAPK3	MAPK activated protein kinase 3 [Source:VGNC Symbol;Acc:VGNC:90012]
ENSSSCG00000011415	ENSSSCT00000012495	13	33097393	33125818	MAPKAPK3	MAPK activated protein kinase 3 [Source:VGNC Symbol;Acc:VGNC:90012]
ENSSSCG00000011980	ENSSSCT00000056193	13	160397511	160425722	CLDND1	claudin domain containing 1 [Source:VGNC Symbol;Acc:VGNC:86742]
ENSSSCG00000011980	ENSSSCT00000013109	13	160397511	160425722	CLDND1	claudin domain containing 1 [Source:VGNC Symbol;Acc:VGNC:86742]
ENSSSCG00000011980	ENSSSCT00000058033	13	160397511	160425722	CLDND1	claudin domain containing 1 [Source:VGNC Symbol;Acc:VGNC:86742]
ENSSSCG00000011980	ENSSSCT00000083713	13	160397511	160425722	CLDND1	claudin domain containing 1 [Source:VGNC Symbol;Acc:VGNC:86742]
ENSSSCG00000035026	ENSSSCT00000046933	13	160425276	160426217	LOC110256444	olfactory receptor 5K1-like
ENSSSCG00000060380	ENSSSCT00000061611	13	160454802	160455746	LOC110256445	olfactory receptor 5K1-like
ENSSSCG00000034758	ENSSSCT00000049972	13	206676730	206703326	PDXK	pyridoxal kinase [Source:VGNC Symbol;Acc:VGNC:108684]
ENSSSCG00000027357	ENSSSCT00000023178	13	206706063	206710646	CSTB	cystatin B [Source:VGNC Symbol;Acc:VGNC:97952]
ENSSSCG00000037061	ENSSSCT00000044042	13	206722596	206735997	RRP1	ribosomal RNA processing 1 [Source:VGNC Symbol;Acc:VGNC:92464]
ENSSSCG00000057666	ENSSSCT00000103794	13	206858047	206884558
ENSSSCG00000038081	ENSSSCT00000044222	13	206884538	206906353	AGPAT3	1-acylglycerol-3-phosphate O-acyltransferase 3 [Source:VGNC Symbol;Acc:VGNC:85185]
ENSSSCG00000038081	ENSSSCT00000055863	13	206884538	206906353	AGPAT3	1-acylglycerol-3-phosphate O-acyltransferase 3 [Source:VGNC Symbol;Acc:VGNC:85185]
ENSSSCG00000039085	ENSSSCT00000081191	13	206936333	207013102	TRAPPC10	trafficking protein particle complex subunit 10 [Source:VGNC Symbol;Acc:VGNC:101497]
ENSSSCG00000039085	ENSSSCT00000045633	13	206936333	207013102	TRAPPC10	trafficking protein particle complex subunit 10 [Source:VGNC Symbol;Acc:VGNC:101497]
ENSSSCG00000029627	ENSSSCT00000028839	13	207015125	207031879	PWP2	PWP2 small subunit processome component [Source:HGNC Symbol;Acc:HGNC:9711]
ENSSSCG00000029627	ENSSSCT00000074987	13	207015125	207031879	PWP2	PWP2 small subunit processome component [Source:HGNC Symbol;Acc:HGNC:9711]
ENSSSCG00000025525	ENSSSCT00000025442	13	207042952	207056770	GATD3	glutamine amidotransferase class 1 domain containing 3 [Source:HGNC Symbol;Acc:HGNC:1273]
ENSSSCG00000025525	ENSSSCT00000078670	13	207042952	207056770	GATD3	glutamine amidotransferase class 1 domain containing 3 [Source:HGNC Symbol;Acc:HGNC:1273]
ENSSSCG00000025525	ENSSSCT00000069853	13	207042952	207056770	GATD3	glutamine amidotransferase class 1 domain containing 3 [Source:HGNC Symbol;Acc:HGNC:1273]
ENSSSCG00000025525	ENSSSCT00000060348	13	207042952	207056770	GATD3	glutamine amidotransferase class 1 domain containing 3 [Source:HGNC Symbol;Acc:HGNC:1273]
ENSSSCG00000022246	ENSSSCT00000087735	13	207106206	207115881	ICOSLG	inducible T cell costimulator ligand
ENSSSCG00000022246	ENSSSCT00000023021	13	207106206	207115881	ICOSLG	inducible T cell costimulator ligand
ENSSSCG00000028741	ENSSSCT00000050487	13	207119051	207132538	DNMT3L	DNA methyltransferase 3 like [Source:HGNC Symbol;Acc:HGNC:2980]
ENSSSCG00000025294	ENSSSCT00000030488	13	207148401	207158532	AIRE	autoimmune regulator [Source:VGNC Symbol;Acc:VGNC:85206]	FC8
ENSSSCG00000025294	ENSSSCT00000085267	13	207148401	207158532	AIRE	autoimmune regulator [Source:VGNC Symbol;Acc:VGNC:85206]	FC8
ENSSSCG00000025294	ENSSSCT00000077703	13	207148401	207158532	AIRE	autoimmune regulator [Source:VGNC Symbol;Acc:VGNC:85206]	FC8
ENSSSCG00000028197	ENSSSCT00000042856	13	207167281	207191671	PFKL	phosphofructokinase, liver type [Source:VGNC Symbol;Acc:VGNC:91337]
ENSSSCG00000028197	ENSSSCT00000074000	13	207167281	207191671	PFKL	phosphofructokinase, liver type [Source:VGNC Symbol;Acc:VGNC:91337]
ENSSSCG00000028197	ENSSSCT00000025356	13	207167281	207191671	PFKL	phosphofructokinase, liver type [Source:VGNC Symbol;Acc:VGNC:91337]
ENSSSCG00000024500	ENSSSCT00000046647	13	207196117	207204719	CFAP410	cilia and flagella associated protein 410 [Source:VGNC Symbol;Acc:VGNC:107128]
ENSSSCG00000023762	ENSSSCT00000055170	13	207212457	207262064	TRPM2	transient receptor potential cation channel subfamily M member 2 [Source:VGNC Symbol;Acc:VGNC:94467]
ENSSSCG00000053846	ENSSSCT00000106407	13	207271416	207272189	LRRC3	leucine rich repeat containing 3 [Source:HGNC Symbol;Acc:HGNC:14965]
ENSSSCG00000023041	ENSSSCT00000095140	13	208094877	208259369	PCBP3	poly(rC) binding protein 3 [Source:VGNC Symbol;Acc:VGNC:108683]
ENSSSCG00000023041	ENSSSCT00000080198	13	208094877	208259369	PCBP3	poly(rC) binding protein 3 [Source:VGNC Symbol;Acc:VGNC:108683]
ENSSSCG00000023041	ENSSSCT00000077074	13	208094877	208259369	PCBP3	poly(rC) binding protein 3 [Source:VGNC Symbol;Acc:VGNC:108683]
ENSSSCG00000023041	ENSSSCT00000030310	13	208094877	208259369	PCBP3	poly(rC) binding protein 3 [Source:VGNC Symbol;Acc:VGNC:108683]
ENSSSCG00000023041	ENSSSCT00000053396	13	208094877	208259369	PCBP3	poly(rC) binding protein 3 [Source:VGNC Symbol;Acc:VGNC:108683]
ENSSSCG00000023041	ENSSSCT00000065713	13	208094877	208259369	PCBP3	poly(rC) binding protein 3 [Source:VGNC Symbol;Acc:VGNC:108683]
ENSSSCG00000022506	ENSSSCT00000039559	13	208295451	208313127	COL6A1	collagen type VI alpha 1 chain [Source:HGNC Symbol;Acc:HGNC:2211]
ENSSSCG00000022506	ENSSSCT00000024347	13	208295451	208313127	COL6A1	collagen type VI alpha 1 chain [Source:HGNC Symbol;Acc:HGNC:2211]
ENSSSCG00000022506	ENSSSCT00000083024	13	208295451	208313127	COL6A1	collagen type VI alpha 1 chain [Source:HGNC Symbol;Acc:HGNC:2211]
ENSSSCG00000009748	ENSSSCT00000055880	14	24394750	24722235	RIMBP2	RIMS binding protein 2 [Source:VGNC Symbol;Acc:VGNC:92306]
ENSSSCG00000009748	ENSSSCT00000061915	14	24394750	24722235	RIMBP2	RIMS binding protein 2 [Source:VGNC Symbol;Acc:VGNC:92306]
ENSSSCG00000009748	ENSSSCT00000010687	14	24394750	24722235	RIMBP2	RIMS binding protein 2 [Source:VGNC Symbol;Acc:VGNC:92306]
ENSSSCG00000009748	ENSSSCT00000046924	14	24394750	24722235	RIMBP2	RIMS binding protein 2 [Source:VGNC Symbol;Acc:VGNC:92306]
ENSSSCG00000009748	ENSSSCT00000048677	14	24394750	24722235	RIMBP2	RIMS binding protein 2 [Source:VGNC Symbol;Acc:VGNC:92306]
ENSSSCG00000009748	ENSSSCT00000056337	14	24394750	24722235	RIMBP2	RIMS binding protein 2 [Source:VGNC Symbol;Acc:VGNC:92306]
ENSSSCG00000009921	ENSSSCT00000010872	14	40899856	40917266	OASL	2'-5'-oligoadenylate synthetase like [Source:VGNC Symbol;Acc:VGNC:91008]
ENSSSCG00000009921	ENSSSCT00000083513	14	40899856	40917266	OASL	2'-5'-oligoadenylate synthetase like [Source:VGNC Symbol;Acc:VGNC:91008]
ENSSSCG00000040422	ENSSSCT00000057137	14	40943927	40950879	C12orf76	chromosome 12 open reading frame 76 [Source:HGNC Symbol;Acc:HGNC:33790]
ENSSSCG00000059716	ENSSSCT00000102311	14	106285173	106612455	CYP2C49
ENSSSCG00000059716	ENSSSCT00000092753	14	106285173	106612455	CYP2C49
ENSSSCG00000059716	ENSSSCT00000092381	14	106285173	106612455	CYP2C49
ENSSSCG00000059716	ENSSSCT00000098942	14	106285173	106612455	CYP2C49
ENSSSCG00000059716	ENSSSCT00000099341	14	106285173	106612455	CYP2C49
ENSSSCG00000059716	ENSSSCT00000060311	14	106285173	106612455	CYP2C49
ENSSSCG00000058563	ENSSSCT00000047630	14	106396750	106473228	CYP2C301	cytochrome P450 family 2 subfamily C member 301
ENSSSCG00000058563	ENSSSCT00000100749	14	106396750	106473228	CYP2C301	cytochrome P450 family 2 subfamily C member 301
ENSSSCG00000058563	ENSSSCT00000092749	14	106396750	106473228	CYP2C301	cytochrome P450 family 2 subfamily C member 301
ENSSSCG00000058563	ENSSSCT00000041709	14	106396750	106473228	CYP2C301	cytochrome P450 family 2 subfamily C member 301
ENSSSCG00000016364	ENSSSCT00000017819	15	139457669	139484670	GPC1	glypican 1 [Source:VGNC Symbol;Acc:VGNC:96329]
ENSSSCG00000016364	ENSSSCT00000060487	15	139457669	139484670	GPC1	glypican 1 [Source:VGNC Symbol;Acc:VGNC:96329]
ENSSSCG00000016365	ENSSSCT00000043830	15	139520015	139531744	ANKMY1	Ankyrin repeat and MYND domain containing 1
ENSSSCG00000028180	ENSSSCT00000038954	15	139537326	139539438	DUSP28	dual specificity phosphatase 28 [Source:VGNC Symbol;Acc:VGNC:96272]
ENSSSCG00000016367	ENSSSCT00000017822	15	139542602	139551250	RNPEPL1	arginyl aminopeptidase like 1 [Source:VGNC Symbol;Acc:VGNC:95470]
ENSSSCG00000037779	ENSSSCT00000061989	15	139557469	139568767	CAPN10	calpain 10 [Source:VGNC Symbol;Acc:VGNC:95629]
ENSSSCG00000040095	ENSSSCT00000067324	15	139583769	139591632	GPR35	G protein-coupled receptor 35 [Source:VGNC Symbol;Acc:VGNC:96333]
ENSSSCG00000040095	ENSSSCT00000057191	15	139583769	139591632	GPR35	G protein-coupled receptor 35 [Source:VGNC Symbol;Acc:VGNC:96333]
ENSSSCG00000040095	ENSSSCT00000075162	15	139583769	139591632	GPR35	G protein-coupled receptor 35 [Source:VGNC Symbol;Acc:VGNC:96333]
ENSSSCG00000035083	ENSSSCT00000059299	15	139600985	139605807	AQP12B	aquaporin 12 [Source:VGNC Symbol;Acc:VGNC:109172]
ENSSSCG00000016401	ENSSSCT00000039711	15	139610627	139694826	KIF1A	kinesin family member 1A [Source:HGNC Symbol;Acc:HGNC:888]
[truncated: 78 more rows]

## Sheet: Table S5
Supplementary Table S5: Functional terms enriched clusters identified on the segregating CNV regions identified following DAVID analysis.
Category	Term	Count	%	PValue	Genes	List Total	Pop Hits	Pop Total	Fold Enrichment	Bonferroni	Benjamini	FDR
Annotation Cluster 1	Enrichment Score: 2.2028285088623107
INTERPRO	IPR001314:Peptidase S1A, chymotrypsin-type	14	1.43149	0.0034005	ENSSSCG00000028363, ENSSSCG00000008700, ENSSSCG00000013415, ENSSSCG00000029130, ENSSSCG00000013417, ENSSSCG00000013418, ENSSSCG00000035594, ENSSSCG00000032810, ENSSSCG00000035337, ENSSSCG00000008062, ENSSSCG00000008063, ENSSSCG00000030518, ENSSSCG00000008032, ENSSSCG00000020780, ENSSSCG00000021222	878	125	19965	2.54679	0.98976	0.571709	0.571709
SMART	SM00020:Tryp_SPc	14	1.43149	0.00561872	ENSSSCG00000028363, ENSSSCG00000008700, ENSSSCG00000013415, ENSSSCG00000029130, ENSSSCG00000013417, ENSSSCG00000013418, ENSSSCG00000035594, ENSSSCG00000032810, ENSSSCG00000035337, ENSSSCG00000008062, ENSSSCG00000008063, ENSSSCG00000030518, ENSSSCG00000008032, ENSSSCG00000020780, ENSSSCG00000021222	442	132	9958	2.38948	0.814507	1	1
INTERPRO	IPR001254:Peptidase S1	14	1.43149	0.00736171	ENSSSCG00000028363, ENSSSCG00000008700, ENSSSCG00000013415, ENSSSCG00000029130, ENSSSCG00000013417, ENSSSCG00000013418, ENSSSCG00000035594, ENSSSCG00000032810, ENSSSCG00000035337, ENSSSCG00000008062, ENSSSCG00000008063, ENSSSCG00000030518, ENSSSCG00000008032, ENSSSCG00000020780, ENSSSCG00000021222	878	137	19965	2.32371	0.999952	0.825125	0.825125
INTERPRO	IPR009003:Trypsin-like cysteine/serine peptidase domain	14	1.43149	0.0109781	ENSSSCG00000028363, ENSSSCG00000008700, ENSSSCG00000013415, ENSSSCG00000029130, ENSSSCG00000013417, ENSSSCG00000013418, ENSSSCG00000035594, ENSSSCG00000032810, ENSSSCG00000035337, ENSSSCG00000008062, ENSSSCG00000008063, ENSSSCG00000030518, ENSSSCG00000008032, ENSSSCG00000020780, ENSSSCG00000021222	878	144	19965	2.21075	1	0.984369	0.984369
Annotation Cluster 2	Enrichment Score: 1.9622609472619494
GOTERM_BP_DIRECT	GO:0035455~response to interferon-alpha	4	0.408998	0.00302086	ENSSSCG00000032591, ENSSSCG00000032436, ENSSSCG00000038912, ENSSSCG00000014565	704	7	15159	12.3044	0.99827	1	1
GOTERM_BP_DIRECT	GO:0035456~response to interferon-beta	4	0.408998	0.00302086	ENSSSCG00000032591, ENSSSCG00000032436, ENSSSCG00000038912, ENSSSCG00000014565	704	7	15159	12.3044	0.99827	1	1
GOTERM_BP_DIRECT	GO:0046597~negative regulation of viral entry into host cell	4	0.408998	0.0246504	ENSSSCG00000032591, ENSSSCG00000032436, ENSSSCG00000038912, ENSSSCG00000014565	704	14	15159	6.15219	1	1	1
GOTERM_BP_DIRECT	GO:0034341~response to interferon-gamma	4	0.408998	0.0629319	ENSSSCG00000032591, ENSSSCG00000032436, ENSSSCG00000038912, ENSSSCG00000014565	704	20	15159	4.30653	1	1	1
Annotation Cluster 3	Enrichment Score: 1.9351539478391355
INTERPRO	IPR017782:Hydroxyacylglutathione hydrolase	3	0.306748	0.0109	ENSSSCG00000008012, ENSSSCG00000008003, ENSSSCG00000025711	878	4	19965	17.0544	1	0.984369	0.984369
GOTERM_MF_DIRECT	GO:0004416~hydroxyacylglutathione hydrolase activity	3	0.306748	0.0118612	ENSSSCG00000008012, ENSSSCG00000008003, ENSSSCG00000025711	742	4	16148	16.3221	0.999876	1	1
GOTERM_BP_DIRECT	GO:0019243~methylglyoxal catabolic process to D-lactate via S-lactoyl-glutathione	3	0.306748	0.0121055	ENSSSCG00000008012, ENSSSCG00000008003, ENSSSCG00000025711	704	4	15159	16.1495	1	1	1
Annotation Cluster 4	Enrichment Score: 1.6963521655283313
INTERPRO	IPR002338:Haemoglobin, alpha	4	0.408998	0.00258841	ENSSSCG00000038804, ENSSSCG00000007978, ENSSSCG00000007977, ENSSSCG00000007975	878	7	19965	12.9938	0.969375	0.571709	0.571709
GOTERM_CC_DIRECT	GO:0031838~haptoglobin-hemoglobin complex	4	0.408998	0.00822836	ENSSSCG00000038804, ENSSSCG00000007978, ENSSSCG00000007977, ENSSSCG00000007975	818	10	18441	9.0176	0.981514	1	1
GOTERM_MF_DIRECT	GO:0043177~organic acid binding	4	0.408998	0.00906378	ENSSSCG00000038804, ENSSSCG00000007978, ENSSSCG00000007977, ENSSSCG00000007975	742	10	16148	8.70512	0.998957	1	1
GOTERM_CC_DIRECT	GO:0005833~hemoglobin complex	4	0.408998	0.0109454	ENSSSCG00000038804, ENSSSCG00000007978, ENSSSCG00000007977, ENSSSCG00000007975	818	11	18441	8.19782	0.995087	1	1
UP_SEQ_FEATURE	DOMAIN:GLOBIN	4	0.408998	0.0136651	ENSSSCG00000038804, ENSSSCG00000007978, ENSSSCG00000007977, ENSSSCG00000007975	923	12	21067	7.60816	0.999818	1	1
UP_SEQ_FEATURE	BINDING:distal binding residue	4	0.408998	0.0211852	ENSSSCG00000038804, ENSSSCG00000007978, ENSSSCG00000007977, ENSSSCG00000007975	923	14	21067	6.52128	0.999998	1	1
UP_SEQ_FEATURE	BINDING:proximal binding residue	4	0.408998	0.0211852	ENSSSCG00000038804, ENSSSCG00000007978, ENSSSCG00000007977, ENSSSCG00000007975	923	14	21067	6.52128	0.999998	1	1
INTERPRO	IPR000971:Globin	4	0.408998	0.0308376	ENSSSCG00000038804, ENSSSCG00000007978, ENSSSCG00000007977, ENSSSCG00000007975	878	16	19965	5.68479	1	1	1
INTERPRO	IPR012292:Globin, structural domain	4	0.408998	0.0308376	ENSSSCG00000038804, ENSSSCG00000007978, ENSSSCG00000007977, ENSSSCG00000007975	878	16	19965	5.68479	1	1	1
INTERPRO	IPR009050:Globin-like	4	0.408998	0.0308376	ENSSSCG00000038804, ENSSSCG00000007978, ENSSSCG00000007977, ENSSSCG00000007975	878	16	19965	5.68479	1	1	1
GOTERM_MF_DIRECT	GO:0005344~oxygen transporter activity	4	0.408998	0.0344766	ENSSSCG00000038804, ENSSSCG00000007978, ENSSSCG00000007977, ENSSSCG00000007975	742	16	16148	5.4407	1	1	1
GOTERM_MF_DIRECT	GO:0019825~oxygen binding	4	0.408998	0.069226	ENSSSCG00000038804, ENSSSCG00000007978, ENSSSCG00000007977, ENSSSCG00000007975	742	21	16148	4.1453	1	1	1
GOTERM_BP_DIRECT	GO:0042744~hydrogen peroxide catabolic process	4	0.408998	0.0976845	ENSSSCG00000038804, ENSSSCG00000007978, ENSSSCG00000007977, ENSSSCG00000007975	704	24	15159	3.58878	1	1	1
Annotation Cluster 5	Enrichment Score: 1.6922748449832214
SMART	SM00849:SM00849	4	0.408998	0.0109093	ENSSSCG00000003339, ENSSSCG00000008012, ENSSSCG00000008003, ENSSSCG00000025711	442	11	9958	8.19251	0.962364	1	1
UP_SEQ_FEATURE	DOMAIN:Lactamase_B	4	0.408998	0.0211852	ENSSSCG00000003339, ENSSSCG00000008012, ENSSSCG00000008003, ENSSSCG00000025711	923	14	21067	6.52128	0.999998	1	1
INTERPRO	IPR001279:Beta-lactamase-like	4	0.408998	0.0362532	ENSSSCG00000003339, ENSSSCG00000008012, ENSSSCG00000008003, ENSSSCG00000025711	878	17	19965	5.3504	1	1	1
Annotation Cluster 6	Enrichment Score: 1.6725752670224805
UP_SEQ_FEATURE	DOMAIN:TRAF-type	4	0.408998	0.0211852	ENSSSCG00000034728, ENSSSCG00000027076, ENSSSCG00000053131, ENSSSCG00000008043	923	14	21067	6.52128	0.999998	1	1
UP_SEQ_FEATURE	ZN_FING:TRAF-type	4	0.408998	0.0211852	ENSSSCG00000034728, ENSSSCG00000027076, ENSSSCG00000053131, ENSSSCG00000008043	923	14	21067	6.52128	0.999998	1	1
INTERPRO	IPR001293:Zinc finger, TRAF-type	4	0.408998	0.02139	ENSSSCG00000034728, ENSSSCG00000027076, ENSSSCG00000053131, ENSSSCG00000008043	878	14	19965	6.49691	1	1	1
Annotation Cluster 7	Enrichment Score: 1.5309867294294952
INTERPRO	IPR009729:Galactose-3-O-sulfotransferase	3	0.306748	0.0176398	ENSSSCG00000063392, ENSSSCG00000034101, ENSSSCG00000028015	878	5	19965	13.6435	1	1	1
GOTERM_MF_DIRECT	GO:0001733~galactosylceramide sulfotransferase activity	3	0.306748	0.0191701	ENSSSCG00000063392, ENSSSCG00000034101, ENSSSCG00000028015	742	5	16148	13.0577	1	1	1
GOTERM_BP_DIRECT	GO:0009247~glycolipid biosynthetic process	3	0.306748	0.0754954	ENSSSCG00000063392, ENSSSCG00000034101, ENSSSCG00000028015	704	10	15159	6.4598	1	1	1
Annotation Cluster 8	Enrichment Score: 1.455614109248683
UP_SEQ_FEATURE	DOMAIN:SAND	3	0.306748	0.0347015	ENSSSCG00000025294, ENSSSCG00000033509, ENSSSCG00000012850	923	7	21067	9.78192	1	1	1
INTERPRO	IPR000770:SAND domain	3	0.306748	0.034938	ENSSSCG00000025294, ENSSSCG00000033509, ENSSSCG00000012850	878	7	19965	9.74536	1	1	1
SMART	SM00258:SAND	3	0.306748	0.0354414	ENSSSCG00000025294, ENSSSCG00000033509, ENSSSCG00000012850	442	7	9958	9.65546	0.999979	1	1
Annotation Cluster 9	Enrichment Score: 1.423536590596651
UP_SEQ_FEATURE	DOMAIN:Phorbol-ester/DAG-type	8	0.817996	0.0353734	ENSSSCG00000030361, ENSSSCG00000027286, ENSSSCG00000011407, ENSSSCG00000013023, ENSSSCG00000027565, ENSSSCG00000013018, ENSSSCG00000005743, ENSSSCG00000017325	923	71	21067	2.57177	1	1	1
SMART	SM00109:C1	8	0.817996	0.0370485	ENSSSCG00000030361, ENSSSCG00000027286, ENSSSCG00000011407, ENSSSCG00000013023, ENSSSCG00000027565, ENSSSCG00000013018, ENSSSCG00000005743, ENSSSCG00000017325	442	71	9958	2.53853	0.999987	1	1
INTERPRO	IPR002219:Protein kinase C-like, phorbol ester/diacylglycerol binding	8	0.817996	0.0409207	ENSSSCG00000030361, ENSSSCG00000027286, ENSSSCG00000011407, ENSSSCG00000013023, ENSSSCG00000027565, ENSSSCG00000013018, ENSSSCG00000005743, ENSSSCG00000017325	878	73	19965	2.49196	1	1	1
Annotation Cluster 10	Enrichment Score: 1.2328061622161173
SMART	SM00314:RA	5	0.511247	0.0334677	ENSSSCG00000012854, ENSSSCG00000027286, ENSSSCG00000011407, ENSSSCG00000005738, ENSSSCG00000004018	442	28	9958	4.02311	0.999962	1	1
UP_SEQ_FEATURE	DOMAIN:Ras-associating	5	0.511247	0.076949	ENSSSCG00000012854, ENSSSCG00000027286, ENSSSCG00000011407, ENSSSCG00000005738, ENSSSCG00000004018	923	37	21067	3.08439	1	1	1
INTERPRO	IPR000159:Ras-association	5	0.511247	0.0777595	ENSSSCG00000012854, ENSSSCG00000027286, ENSSSCG00000011407, ENSSSCG00000005738, ENSSSCG00000004018	878	37	19965	3.07286	1	1	1
Annotation Cluster 11	Enrichment Score: 1.1549061539592642
SMART	SM00315:RGS	5	0.511247	0.0673732	ENSSSCG00000036541, ENSSSCG00000009562, ENSSSCG00000012918, ENSSSCG00000023204, ENSSSCG00000008698	442	35	9958	3.21849	1	1	1
UP_SEQ_FEATURE	DOMAIN:RGS	5	0.511247	0.0709737	ENSSSCG00000036541, ENSSSCG00000009562, ENSSSCG00000012918, ENSSSCG00000023204, ENSSSCG00000008698	923	36	21067	3.17007	1	1	1
INTERPRO	IPR016137:Regulator of G protein signalling superfamily	5	0.511247	0.0717293	ENSSSCG00000036541, ENSSSCG00000009562, ENSSSCG00000012918, ENSSSCG00000023204, ENSSSCG00000008698	878	36	19965	3.15822	1	1	1
Annotation Cluster 12	Enrichment Score: 1.1487252250499889
INTERPRO	IPR018155:Hyaluronidase	3	0.306748	0.0176398	ENSSSCG00000011405, ENSSSCG00000011402, ENSSSCG00000060807	878	5	19965	13.6435	1	1	1
PIR_SUPERFAMILY	PIRSF038193:hyaluronidase	3	0.306748	0.0245152	ENSSSCG00000011405, ENSSSCG00000011402, ENSSSCG00000060807	88	5	1659	11.3114	0.872561	1	1
GOTERM_MF_DIRECT	GO:0004415~hyalurononglucosaminidase activity	3	0.306748	0.0489838	ENSSSCG00000011405, ENSSSCG00000011402, ENSSSCG00000060807	742	8	16148	8.16105	1	1	1
GOTERM_BP_DIRECT	GO:0030214~hyaluronan catabolic process	3	0.306748	0.0754954	ENSSSCG00000011405, ENSSSCG00000011402, ENSSSCG00000060807	704	10	15159	6.4598	1	1	1
GOTERM_BP_DIRECT	GO:0046677~response to antibiotic	3	0.306748	0.119536	ENSSSCG00000011405, ENSSSCG00000011402, ENSSSCG00000060807	704	13	15159	4.96908	1	1	1
GOTERM_BP_DIRECT	GO:0009615~response to virus	3	0.306748	0.670265	ENSSSCG00000011405, ENSSSCG00000011402, ENSSSCG00000060807	704	49	15159	1.31833	1	1	1
Annotation Cluster 13	Enrichment Score: 1.1315997867796375
INTERPRO	IPR019787:Zinc finger, PHD-finger	8	0.817996	0.0463017	ENSSSCG00000025294, ENSSSCG00000029637, ENSSSCG00000008682, ENSSSCG00000032505, ENSSSCG00000012995, ENSSSCG00000032820, ENSSSCG00000029723, ENSSSCG00000037920	878	75	19965	2.42551	1	1	1
INTERPRO	IPR001965:Zinc finger, PHD-type	8	0.817996	0.0920044	ENSSSCG00000025294, ENSSSCG00000029637, ENSSSCG00000008682, ENSSSCG00000032505, ENSSSCG00000012995, ENSSSCG00000032820, ENSSSCG00000029723, ENSSSCG00000037920	878	88	19965	2.0672	1	1	1
SMART	SM00249:PHD	8	0.817996	0.0945792	ENSSSCG00000025294, ENSSSCG00000029637, ENSSSCG00000008682, ENSSSCG00000032505, ENSSSCG00000012995, ENSSSCG00000032820, ENSSSCG00000029723, ENSSSCG00000037920	442	88	9958	2.04813	1	1	1
Annotation Cluster 14	Enrichment Score: 1.0234830678285458
SMART	SM00547:ZnF_RBZ	4	0.408998	0.0792888	ENSSSCG00000007993, ENSSSCG00000005914, ENSSSCG00000011395, ENSSSCG00000024235	442	23	9958	3.91816	1	1	1
UP_SEQ_FEATURE	DOMAIN:RanBP2-type	4	0.408998	0.103126	ENSSSCG00000007993, ENSSSCG00000005914, ENSSSCG00000011395, ENSSSCG00000024235	923	26	21067	3.51146	1	1	1
INTERPRO	IPR001876:Zinc finger, RanBP2-type	4	0.408998	0.103985	ENSSSCG00000007993, ENSSSCG00000005914, ENSSSCG00000011395, ENSSSCG00000024235	878	26	19965	3.49834	1	1	1
Annotation Cluster 15	Enrichment Score: 1.0142849404881213
UP_KW_BIOLOGICAL_PROCESS	KW-0756~Sterol biosynthesis	4	0.408998	0.0296155	ENSSSCG00000012999, ENSSSCG00000029066, ENSSSCG00000034905, ENSSSCG00000013004	236	16	5423	5.7447	0.947459	0.652511	0.652511
UP_KW_BIOLOGICAL_PROCESS	KW-0152~Cholesterol biosynthesis	4	0.408998	0.0348397	ENSSSCG00000012999, ENSSSCG00000029066, ENSSSCG00000034905, ENSSSCG00000013004	236	17	5423	5.40678	0.969044	0.652511	0.652511
UP_KW_BIOLOGICAL_PROCESS	KW-0752~Steroid biosynthesis	4	0.408998	0.0466079	ENSSSCG00000012999, ENSSSCG00000029066, ENSSSCG00000034905, ENSSSCG00000013004	236	19	5423	4.83764	0.990697	0.652511	0.652511
UP_KW_BIOLOGICAL_PROCESS	KW-0153~Cholesterol metabolism	4	0.408998	0.24966	ENSSSCG00000012999, ENSSSCG00000029066, ENSSSCG00000034905, ENSSSCG00000013004	236	40	5423	2.29788	1	1	1
UP_KW_BIOLOGICAL_PROCESS	KW-0753~Steroid metabolism	4	0.408998	0.261484	ENSSSCG00000012999, ENSSSCG00000029066, ENSSSCG00000034905, ENSSSCG00000013004	236	41	5423	2.24184	1	1	1
UP_KW_BIOLOGICAL_PROCESS	KW-1207~Sterol metabolism	4	0.408998	0.261484	ENSSSCG00000012999, ENSSSCG00000029066, ENSSSCG00000034905, ENSSSCG00000013004	236	41	5423	2.24184	1	1	1
Annotation Cluster 16	Enrichment Score: 1.0093854059731968
UP_SEQ_FEATURE	DOMAIN:HTH CENPB-type	3	0.306748	0.0944565	ENSSSCG00000062429, ENSSSCG00000040119, ENSSSCG00000012994	923	12	21067	5.70612	1	1	1
INTERPRO	IPR004875:DDE superfamily endonuclease, CENP-B-like	3	0.306748	0.0950519	ENSSSCG00000062429, ENSSSCG00000040119, ENSSSCG00000012994	878	12	19965	5.68479	1	1	1
INTERPRO	IPR006600:HTH CenpB-type DNA-binding domain	3	0.306748	0.0950519	ENSSSCG00000062429, ENSSSCG00000040119, ENSSSCG00000012994	878	12	19965	5.68479	1	1	1
SMART	SM00674:CENPB	3	0.306748	0.0963358	ENSSSCG00000062429, ENSSSCG00000040119, ENSSSCG00000012994	442	12	9958	5.63235	1	1	1
INTERPRO	IPR007889:DNA binding HTH domain, Psq-type	3	0.306748	0.109177	ENSSSCG00000062429, ENSSSCG00000040119, ENSSSCG00000012994	878	13	19965	5.2475	1	1	1
Annotation Cluster 17	Enrichment Score: 0.9788834800863676
INTERPRO	IPR004087:K Homology domain	5	0.511247	0.104271	ENSSSCG00000062583, ENSSSCG00000023041, ENSSSCG00000013022, ENSSSCG00000021750, ENSSSCG00000016379	878	41	19965	2.77307	1	1	1
INTERPRO	IPR004088:K Homology domain, type 1	5	0.511247	0.104271	ENSSSCG00000062583, ENSSSCG00000023041, ENSSSCG00000013022, ENSSSCG00000021750, ENSSSCG00000016379	878	41	19965	2.77307	1	1	1
SMART	SM00322:KH	5	0.511247	0.106419	ENSSSCG00000062583, ENSSSCG00000023041, ENSSSCG00000013022, ENSSSCG00000021750, ENSSSCG00000016379	442	41	9958	2.74749	1	1	1
Annotation Cluster 18	Enrichment Score: 0.9742826673583168
UP_SEQ_FEATURE	DOMAIN:PH	17	1.73824	0.0928798	ENSSSCG00000038508, ENSSSCG00000030000, ENSSSCG00000017328, ENSSSCG00000013018, ENSSSCG00000014431, ENSSSCG00000013453, ENSSSCG00000016401, ENSSSCG00000016368, ENSSSCG00000017325, ENSSSCG00000000968, ENSSSCG00000003329, ENSSSCG00000024223, ENSSSCG00000012918, ENSSSCG00000005743, ENSSSCG00000005314, ENSSSCG00000029744, ENSSSCG00000009567	923	254	21067	1.52762	1	1	1
SMART	SM00233:PH	17	1.73824	0.101553	ENSSSCG00000038508, ENSSSCG00000030000, ENSSSCG00000017328, ENSSSCG00000013018, ENSSSCG00000014431, ENSSSCG00000013453, ENSSSCG00000016401, ENSSSCG00000016368, ENSSSCG00000017325, ENSSSCG00000000968, ENSSSCG00000003329, ENSSSCG00000024223, ENSSSCG00000012918, ENSSSCG00000005743, ENSSSCG00000005314, ENSSSCG00000029744, ENSSSCG00000009567	442	255	9958	1.50196	1	1	1
INTERPRO	IPR001849:Pleckstrin homology domain	17	1.73824	0.12663	ENSSSCG00000038508, ENSSSCG00000030000, ENSSSCG00000017328, ENSSSCG00000013018, ENSSSCG00000014431, ENSSSCG00000013453, ENSSSCG00000016401, ENSSSCG00000016368, ENSSSCG00000017325, ENSSSCG00000000968, ENSSSCG00000003329, ENSSSCG00000024223, ENSSSCG00000012918, ENSSSCG00000005743, ENSSSCG00000005314, ENSSSCG00000029744, ENSSSCG00000009567	878	266	19965	1.45326	1	1	1
Annotation Cluster 19	Enrichment Score: 0.851566377297842
INTERPRO	IPR022684:Peptidase C2, calpain family	3	0.306748	0.123808	ENSSSCG00000012999, ENSSSCG00000007993, ENSSSCG00000037779	878	14	19965	4.87268	1	1	1
UP_SEQ_FEATURE	DOMAIN:Calpain catalytic	3	0.306748	0.138045	ENSSSCG00000012999, ENSSSCG00000007993, ENSSSCG00000037779	923	15	21067	4.5649	1	1	1
INTERPRO	IPR001300:Peptidase C2, calpain, catalytic domain	3	0.306748	0.138874	ENSSSCG00000012999, ENSSSCG00000007993, ENSSSCG00000037779	878	15	19965	4.54784	1	1	1
SMART	SM00230:CysPc	3	0.306748	0.140675	ENSSSCG00000012999, ENSSSCG00000007993, ENSSSCG00000037779	442	15	9958	4.50588	1	1	1
GOTERM_MF_DIRECT	GO:0004198~calcium-dependent cysteine-type endopeptidase activity	3	0.306748	0.165409	ENSSSCG00000012999, ENSSSCG00000007993, ENSSSCG00000037779	742	16	16148	4.08053	1	1	1
Annotation Cluster 20	Enrichment Score: 0.8489811608834729
SMART	SM00343:ZnF_C2HC	4	0.408998	0.105794	ENSSSCG00000058325, ENSSSCG00000062583, ENSSSCG00000013022, ENSSSCG00000038304	442	26	9958	3.46606	1	1	1
UP_SEQ_FEATURE	DOMAIN:CCHC-type	4	0.408998	0.163167	ENSSSCG00000058325, ENSSSCG00000062583, ENSSSCG00000013022, ENSSSCG00000038304	923	32	21067	2.85306	1	1	1
INTERPRO	IPR001878:Zinc finger, CCHC-type	4	0.408998	0.164422	ENSSSCG00000058325, ENSSSCG00000062583, ENSSSCG00000013022, ENSSSCG00000038304	878	32	19965	2.8424	1	1	1
Annotation Cluster 21	Enrichment Score: 0.7741122506908487
SMART	SM00360:RRM	14	1.43149	0.143454	ENSSSCG00000058325, ENSSSCG00000013427, ENSSSCG00000030284, ENSSSCG00000036367, ENSSSCG00000011395, ENSSSCG00000014437, ENSSSCG00000053466, ENSSSCG00000032655, ENSSSCG00000038304, ENSSSCG00000038800, ENSSSCG00000038008, ENSSSCG00000013421, ENSSSCG00000023231, ENSSSCG00000008048	442	211	9958	1.49484	1	1	1
UP_SEQ_FEATURE	DOMAIN:RRM	14	1.43149	0.180564	ENSSSCG00000058325, ENSSSCG00000013427, ENSSSCG00000030284, ENSSSCG00000036367, ENSSSCG00000011395, ENSSSCG00000014437, ENSSSCG00000053466, ENSSSCG00000032655, ENSSSCG00000038304, ENSSSCG00000038800, ENSSSCG00000038008, ENSSSCG00000013421, ENSSSCG00000023231, ENSSSCG00000008048	923	223	21067	1.43293	1	1	1
INTERPRO	IPR000504:RNA recognition motif domain	14	1.43149	0.183789	ENSSSCG00000058325, ENSSSCG00000013427, ENSSSCG00000030284, ENSSSCG00000036367, ENSSSCG00000011395, ENSSSCG00000014437, ENSSSCG00000053466, ENSSSCG00000032655, ENSSSCG00000038304, ENSSSCG00000038800, ENSSSCG00000038008, ENSSSCG00000013421, ENSSSCG00000023231, ENSSSCG00000008048	878	223	19965	1.42757	1	1	1
Annotation Cluster 22	Enrichment Score: 0.678536788036094
SMART	SM00338:BRLZ	5	0.511247	0.197546	ENSSSCG00000012967, ENSSSCG00000035253, ENSSSCG00000005318, ENSSSCG00000023178, ENSSSCG00000034820	442	52	9958	2.16629	1	1	1
UP_SEQ_FEATURE	DOMAIN:BZIP	5	0.511247	0.210439	ENSSSCG00000012967, ENSSSCG00000035253, ENSSSCG00000005318, ENSSSCG00000023178, ENSSSCG00000034820	923	54	21067	2.11338	1	1	1
INTERPRO	IPR004827:Basic-leucine zipper domain	5	0.511247	0.221613	ENSSSCG00000012967, ENSSSCG00000035253, ENSSSCG00000005318, ENSSSCG00000023178, ENSSSCG00000034820	878	55	19965	2.0672	1	1	1
Annotation Cluster 23	Enrichment Score: 0.663931033238607
SMART	SM00133:S_TK_X	5	0.511247	0.170626	ENSSSCG00000012910, ENSSSCG00000030361, ENSSSCG00000009562, ENSSSCG00000012918, ENSSSCG00000013018	442	49	9958	2.29892	1	1	1
INTERPRO	IPR000961:AGC-kinase, C-terminal	5	0.511247	0.240622	ENSSSCG00000012910, ENSSSCG00000030361, ENSSSCG00000009562, ENSSSCG00000012918, ENSSSCG00000013018	878	57	19965	1.99466	1	1	1
UP_SEQ_FEATURE	DOMAIN:AGC-kinase C-terminal	5	0.511247	0.248214	ENSSSCG00000012910, ENSSSCG00000030361, ENSSSCG00000009562, ENSSSCG00000012918, ENSSSCG00000013018	923	58	21067	1.96763	1	1	1
Annotation Cluster 24	Enrichment Score: 0.5335387667122344
SMART	SM00033:CH	6	0.613497	0.213465	ENSSSCG00000038508, ENSSSCG00000012988, ENSSSCG00000039542, ENSSSCG00000038323, ENSSSCG00000039094, ENSSSCG00000005743	442	72	9958	1.87745	1	1	1
UP_SEQ_FEATURE	DOMAIN:Calponin-homology (CH)	6	0.613497	0.341376	ENSSSCG00000038508, ENSSSCG00000012988, ENSSSCG00000039542, ENSSSCG00000038323, ENSSSCG00000039094, ENSSSCG00000005743	923	88	21067	1.55621	1	1	1
INTERPRO	IPR001715:Calponin homology domain	6	0.613497	0.344211	ENSSSCG00000038508, ENSSSCG00000012988, ENSSSCG00000039542, ENSSSCG00000038323, ENSSSCG00000039094, ENSSSCG00000005743	878	88	19965	1.5504	1	1	1
Annotation Cluster 25	Enrichment Score: 0.5066670538886988
INTERPRO	IPR000086:NUDIX hydrolase domain	3	0.306748	0.301074	ENSSSCG00000029066, ENSSSCG00000035645, ENSSSCG00000023762	878	25	19965	2.7287	1	1	1
UP_SEQ_FEATURE	DOMAIN:Nudix hydrolase	3	0.306748	0.315925	ENSSSCG00000029066, ENSSSCG00000035645, ENSSSCG00000023762	923	26	21067	2.63359	1	1	1
INTERPRO	IPR015797:NUDIX hydrolase domain-like	3	0.306748	0.317498	ENSSSCG00000029066, ENSSSCG00000035645, ENSSSCG00000023762	878	26	19965	2.62375	1	1	1
Annotation Cluster 26	Enrichment Score: 0.4713094961302207
SMART	SM00186:FBG	3	0.306748	0.271159	ENSSSCG00000015508, ENSSSCG00000029414, ENSSSCG00000023333	442	23	9958	2.93862	1	1	1
INTERPRO	IPR014716:Fibrinogen, alpha/beta/gamma chain, C-terminal globular, subdomain 1	3	0.306748	0.317498	ENSSSCG00000015508, ENSSSCG00000029414, ENSSSCG00000023333	878	26	19965	2.62375	1	1	1
INTERPRO	IPR002181:Fibrinogen, alpha/beta/gamma chain, C-terminal globular domain	3	0.306748	0.382044	ENSSSCG00000015508, ENSSSCG00000029414, ENSSSCG00000023333	878	30	19965	2.27392	1	1	1
UP_SEQ_FEATURE	DOMAIN:Fibrinogen C-terminal	3	0.306748	0.395989	ENSSSCG00000015508, ENSSSCG00000029414, ENSSSCG00000023333	923	31	21067	2.20882	1	1	1
Annotation Cluster 27	Enrichment Score: 0.4551217720303604
INTERPRO	IPR018503:Tetraspanin, conserved site	3	0.306748	0.23501	ENSSSCG00000031531, ENSSSCG00000012838, ENSSSCG00000012840	878	21	19965	3.24845	1	1	1
INTERPRO	IPR008952:Tetraspanin, EC2 domain	3	0.306748	0.41335	ENSSSCG00000031531, ENSSSCG00000012838, ENSSSCG00000012840	878	32	19965	2.1318	1	1	1
INTERPRO	IPR018499:Tetraspanin/Peripherin	3	0.306748	0.443844	ENSSSCG00000031531, ENSSSCG00000012838, ENSSSCG00000012840	878	34	19965	2.0064	1	1	1
Annotation Cluster 28	Enrichment Score: 0.4347362012848314
SMART	SM00091:PAS	3	0.306748	0.304459	ENSSSCG00000012942, ENSSSCG00000016378, ENSSSCG00000008443	442	25	9958	2.70353	1	1	1
UP_SEQ_FEATURE	DOMAIN:PAS	3	0.306748	0.380281	ENSSSCG00000012942, ENSSSCG00000016378, ENSSSCG00000008443	923	30	21067	2.28245	1	1	1
INTERPRO	IPR000014:PAS domain	3	0.306748	0.428705	ENSSSCG00000012942, ENSSSCG00000016378, ENSSSCG00000008443	878	33	19965	2.0672	1	1	1
Annotation Cluster 29	Enrichment Score: 0.43450797842682437
UP_SEQ_FEATURE	DOMAIN:FERM	4	0.408998	0.351155	ENSSSCG00000012992, ENSSSCG00000005317, ENSSSCG00000004017, ENSSSCG00000016368	923	48	21067	1.90204	1	1	1
INTERPRO	IPR000299:FERM domain	4	0.408998	0.353304	ENSSSCG00000012992, ENSSSCG00000005317, ENSSSCG00000004017, ENSSSCG00000016368	878	48	19965	1.89493	1	1	1
INTERPRO	IPR019748:FERM central domain	4	0.408998	0.365428	ENSSSCG00000012992, ENSSSCG00000005317, ENSSSCG00000004017, ENSSSCG00000016368	878	49	19965	1.85626	1	1	1
INTERPRO	IPR014352:FERM/acyl-CoA-binding protein, 3-helical bundle	4	0.408998	0.377513	ENSSSCG00000012992, ENSSSCG00000005317, ENSSSCG00000004017, ENSSSCG00000016368	878	50	19965	1.81913	1	1	1
INTERPRO	IPR019749:Band 4.1 domain	4	0.408998	0.377513	ENSSSCG00000012992, ENSSSCG00000005317, ENSSSCG00000004017, ENSSSCG00000016368	878	50	19965	1.81913	1	1	1
SMART	SM00295:B41	4	0.408998	0.382508	ENSSSCG00000012992, ENSSSCG00000005317, ENSSSCG00000004017, ENSSSCG00000016368	442	50	9958	1.80235	1	1	1
Annotation Cluster 30	Enrichment Score: 0.4077816264314355
SMART	SM00325:RhoGEF	5	0.511247	0.385845	ENSSSCG00000024223, ENSSSCG00000014436, ENSSSCG00000005743, ENSSSCG00000005314, ENSSSCG00000016368	442	71	9958	1.58658	1	1	1
INTERPRO	IPR000219:Dbl homology (DH) domain	5	0.511247	0.390013	ENSSSCG00000024223, ENSSSCG00000014436, ENSSSCG00000005743, ENSSSCG00000005314, ENSSSCG00000016368	878	72	19965	1.57911	1	1	1
UP_SEQ_FEATURE	DOMAIN:DH	5	0.511247	0.397341	ENSSSCG00000024223, ENSSSCG00000014436, ENSSSCG00000005743, ENSSSCG00000005314, ENSSSCG00000016368	923	73	21067	1.56332	1	1	1
Annotation Cluster 31	Enrichment Score: 0.39575668451712404
INTERPRO	IPR001589:Actinin-type, actin-binding, conserved site	3	0.306748	0.350045	ENSSSCG00000038508, ENSSSCG00000038323, ENSSSCG00000039094	878	28	19965	2.43634	1	1	1
INTERPRO	IPR018159:Spectrin/alpha-actinin	3	0.306748	0.428705	ENSSSCG00000038508, ENSSSCG00000038323, ENSSSCG00000039094	878	33	19965	2.0672	1	1	1
SMART	SM00150:SPEC	3	0.306748	0.43296	ENSSSCG00000038508, ENSSSCG00000038323, ENSSSCG00000039094	442	33	9958	2.04813	1	1	1
Annotation Cluster 32	Enrichment Score: 0.36432809322573545
INTERPRO	IPR002345:Lipocalin	3	0.306748	0.301074	ENSSSCG00000005474, ENSSSCG00000035964, ENSSSCG00000043049	878	25	19965	2.7287	1	1	1
GOTERM_MF_DIRECT	GO:0036094~small molecule binding	3	0.306748	0.353454	ENSSSCG00000005474, ENSSSCG00000035964, ENSSSCG00000043049	742	27	16148	2.41809	1	1	1
UP_SEQ_FEATURE	DOMAIN:Lipocln_cytosolic_FA-bd_dom	3	0.306748	0.541013	ENSSSCG00000005474, ENSSSCG00000035964, ENSSSCG00000043049	923	41	21067	1.67008	1	1	1
INTERPRO	IPR000566:Lipocalin/cytosolic fatty-acid binding protein domain	3	0.306748	0.606	ENSSSCG00000005474, ENSSSCG00000035964, ENSSSCG00000043049	878	46	19965	1.48299	1	1	1
Annotation Cluster 33	Enrichment Score: 0.360492316379047
SMART	SM00213:UBQ	4	0.408998	0.333559	ENSSSCG00000027057, ENSSSCG00000008061, ENSSSCG00000040575, ENSSSCG00000013432	442	46	9958	1.95908	1	1	1
UP_SEQ_FEATURE	DOMAIN:Ubiquitin-like	4	0.408998	0.49176	ENSSSCG00000027057, ENSSSCG00000008061, ENSSSCG00000040575, ENSSSCG00000013432	923	60	21067	1.52163	1	1	1
INTERPRO	IPR000626:Ubiquitin	4	0.408998	0.505355	ENSSSCG00000027057, ENSSSCG00000008061, ENSSSCG00000040575, ENSSSCG00000013432	878	61	19965	1.49109	1	1	1
Annotation Cluster 34	Enrichment Score: 0.3493558659880715
UP_SEQ_FEATURE	DOMAIN:Sema	3	0.306748	0.395989	ENSSSCG00000011400, ENSSSCG00000035733, ENSSSCG00000011398	923	31	21067	2.20882	1	1	1
INTERPRO	IPR001627:Semaphorin/CD100 antigen	3	0.306748	0.397792	ENSSSCG00000011400, ENSSSCG00000035733, ENSSSCG00000011398	878	31	19965	2.20057	1	1	1
SMART	SM00630:Sema	3	0.306748	0.401868	ENSSSCG00000011400, ENSSSCG00000035733, ENSSSCG00000011398	442	31	9958	2.18027	1	1	1
INTERPRO	IPR016201:Plexin-like fold	3	0.306748	0.529649	ENSSSCG00000011400, ENSSSCG00000035733, ENSSSCG00000011398	878	40	19965	1.70544	1	1	1
SMART	SM00423:PSI	3	0.306748	0.53433	ENSSSCG00000011400, ENSSSCG00000035733, ENSSSCG00000011398	442	40	9958	1.68971	1	1	1
Annotation Cluster 35	Enrichment Score: 0.3490770873735544
SMART	SM00356:ZnF_C3H1	4	0.408998	0.32127	ENSSSCG00000022963, ENSSSCG00000035967, ENSSSCG00000006956, ENSSSCG00000023231	442	45	9958	2.00261	1	1	1
INTERPRO	IPR000571:Zinc finger, CCCH-type	4	0.408998	0.494254	ENSSSCG00000022963, ENSSSCG00000035967, ENSSSCG00000006956, ENSSSCG00000023231	878	60	19965	1.51595	1	1	1
UP_SEQ_FEATURE	DOMAIN:C3H1-type	4	0.408998	0.502847	ENSSSCG00000022963, ENSSSCG00000035967, ENSSSCG00000006956, ENSSSCG00000023231	923	61	21067	1.49669	1	1	1
UP_SEQ_FEATURE	ZN_FING:C3H1-type	4	0.408998	0.502847	ENSSSCG00000022963, ENSSSCG00000035967, ENSSSCG00000006956, ENSSSCG00000023231	923	61	21067	1.49669	1	1	1
Annotation Cluster 36	Enrichment Score: 0.3484473259307579
INTERPRO	IPR000608:Ubiquitin-conjugating enzyme, E2	4	0.408998	0.389549	ENSSSCG00000039640, ENSSSCG00000021560, ENSSSCG00000037734, ENSSSCG00000003334	878	51	19965	1.78347	1	1	1
UP_SEQ_FEATURE	DOMAIN:UBC core	4	0.408998	0.399228	ENSSSCG00000039640, ENSSSCG00000021560, ENSSSCG00000037734, ENSSSCG00000003334	923	52	21067	1.75573	1	1	1
INTERPRO	IPR016135:Ubiquitin-conjugating enzyme/RWD-like	4	0.408998	0.579262	ENSSSCG00000039640, ENSSSCG00000021560, ENSSSCG00000037734, ENSSSCG00000003334	878	68	19965	1.3376	1	1	1
Annotation Cluster 37	Enrichment Score: 0.33006179751350834
SMART	SM00431:SCAN	4	0.408998	0.430613	ENSSSCG00000029641, ENSSSCG00000031562, ENSSSCG00000039930, ENSSSCG00000007967	442	54	9958	1.66885	1	1	1
INTERPRO	IPR003309:Transcription regulator SCAN	4	0.408998	0.48303	ENSSSCG00000029641, ENSSSCG00000031562, ENSSSCG00000039930, ENSSSCG00000007967	878	59	19965	1.54164	1	1	1
UP_SEQ_FEATURE	DOMAIN:SCAN box	4	0.408998	0.49176	ENSSSCG00000029641, ENSSSCG00000031562, ENSSSCG00000039930, ENSSSCG00000007967	923	60	21067	1.52163	1	1	1
Annotation Cluster 38	Enrichment Score: 0.29033396937927564
SMART	SM00228:PDZ	8	0.817996	0.50591	ENSSSCG00000006957, ENSSSCG00000033043, ENSSSCG00000039466, ENSSSCG00000004018, ENSSSCG00000003342, ENSSSCG00000012982, ENSSSCG00000008698, ENSSSCG00000008038	442	151	9958	1.19361	1	1	1
UP_SEQ_FEATURE	DOMAIN:PDZ	8	0.817996	0.513804	ENSSSCG00000006957, ENSSSCG00000033043, ENSSSCG00000039466, ENSSSCG00000004018, ENSSSCG00000003342, ENSSSCG00000012982, ENSSSCG00000008698, ENSSSCG00000008038	923	154	21067	1.18569	1	1	1
INTERPRO	IPR001478:PDZ domain	8	0.817996	0.517759	ENSSSCG00000006957, ENSSSCG00000033043, ENSSSCG00000039466, ENSSSCG00000004018, ENSSSCG00000003342, ENSSSCG00000012982, ENSSSCG00000008698, ENSSSCG00000008038	878	154	19965	1.18126	1	1	1
Annotation Cluster 39	Enrichment Score: 0.2894963549093726
SMART	SM00195:DSPc	3	0.306748	0.448179	ENSSSCG00000028180, ENSSSCG00000027956, ENSSSCG00000032911	442	34	9958	1.98789	1	1	1
INTERPRO	IPR020422:Dual specificity phosphatase, subgroup, catalytic domain	3	0.306748	0.543051	ENSSSCG00000028180, ENSSSCG00000027956, ENSSSCG00000032911	878	41	19965	1.66384	1	1	1
INTERPRO	IPR000340:Dual specificity phosphatase, catalytic domain	3	0.306748	0.556184	ENSSSCG00000028180, ENSSSCG00000027956, ENSSSCG00000032911	878	42	19965	1.62423	1	1	1
Annotation Cluster 40	Enrichment Score: 0.23786483885911125
SMART	SM00282:LamG	3	0.306748	0.492406	ENSSSCG00000022204, ENSSSCG00000009565, ENSSSCG00000005751	442	37	9958	1.82671	1	1	1
UP_SEQ_FEATURE	DOMAIN:LAM_G_DOMAIN	3	0.306748	0.566995	ENSSSCG00000022204, ENSSSCG00000009565, ENSSSCG00000005751	923	43	21067	1.59241	1	1	1
INTERPRO	IPR001791:Laminin G domain	3	0.306748	0.692633	ENSSSCG00000022204, ENSSSCG00000009565, ENSSSCG00000005751	878	54	19965	1.26329	1	1	1
Annotation Cluster 41	Enrichment Score: 0.2260467914688592
GOTERM_MF_DIRECT	GO:0003777~microtubule motor activity	3	0.306748	0.511423	ENSSSCG00000026924, ENSSSCG00000004016, ENSSSCG00000016401	742	37	16148	1.76455	1	1	1
GOTERM_MF_DIRECT	GO:1990939~ATP-dependent microtubule motor activity	3	0.306748	0.539893	ENSSSCG00000026924, ENSSSCG00000004016, ENSSSCG00000016401	742	39	16148	1.67406	1	1	1
INTERPRO	IPR019821:Kinesin, motor region, conserved site	3	0.306748	0.543051	ENSSSCG00000026924, ENSSSCG00000004016, ENSSSCG00000016401	878	41	19965	1.66384	1	1	1
UP_SEQ_FEATURE	DOMAIN:Kinesin motor	3	0.306748	0.579581	ENSSSCG00000026924, ENSSSCG00000004016, ENSSSCG00000016401	923	44	21067	1.55621	1	1	1
INTERPRO	IPR001752:Kinesin, motor domain	3	0.306748	0.581638	ENSSSCG00000026924, ENSSSCG00000004016, ENSSSCG00000016401	878	44	19965	1.5504	1	1	1
SMART	SM00129:KISc	3	0.306748	0.586433	ENSSSCG00000026924, ENSSSCG00000004016, ENSSSCG00000016401	442	44	9958	1.5361	1	1	1
GOTERM_BP_DIRECT	GO:0007018~microtubule-based movement	3	0.306748	0.882588	ENSSSCG00000026924, ENSSSCG00000004016, ENSSSCG00000016401	704	78	15159	0.82818	1	1	1
Annotation Cluster 42	Enrichment Score: 0.21884055217104326
UP_SEQ_FEATURE	REPEAT:ANK	10	1.02249	0.584863	ENSSSCG00000003350, ENSSSCG00000034987, ENSSSCG00000003329, ENSSSCG00000039541, ENSSSCG00000033043, ENSSSCG00000005901, ENSSSCG00000012917, ENSSSCG00000037039, ENSSSCG00000033059, ENSSSCG00000025116	923	212	21067	1.07663	1	1	1
SMART	SM00248:ANK	10	1.02249	0.600151	ENSSSCG00000003350, ENSSSCG00000034987, ENSSSCG00000003329, ENSSSCG00000039541, ENSSSCG00000033043, ENSSSCG00000005901, ENSSSCG00000012917, ENSSSCG00000037039, ENSSSCG00000033059, ENSSSCG00000025116	442	212	9958	1.06271	1	1	1
INTERPRO	IPR002110:Ankyrin repeat	10	1.02249	0.628294	ENSSSCG00000003350, ENSSSCG00000034987, ENSSSCG00000003329, ENSSSCG00000039541, ENSSSCG00000033043, ENSSSCG00000005901, ENSSSCG00000012917, ENSSSCG00000037039, ENSSSCG00000033059, ENSSSCG00000025116	878	219	19965	1.03832	1	1	1
Annotation Cluster 43	Enrichment Score: 0.17271964726031108
INTERPRO	IPR011598:Myc-type, basic helix-loop-helix (bHLH) domain	6	0.613497	0.565319	ENSSSCG00000012942, ENSSSCG00000013437, ENSSSCG00000034551, ENSSSCG00000035420, ENSSSCG00000008443, ENSSSCG00000037304	878	114	19965	1.1968	1	1	1
UP_SEQ_FEATURE	DOMAIN:BHLH	6	0.613497	0.577545	ENSSSCG00000012942, ENSSSCG00000013437, ENSSSCG00000034551, ENSSSCG00000035420, ENSSSCG00000008443, ENSSSCG00000037304	923	116	21067	1.18058	1	1	1
GOTERM_MF_DIRECT	GO:0046983~protein dimerization activity	6	0.613497	0.928884	ENSSSCG00000012942, ENSSSCG00000013437, ENSSSCG00000034551, ENSSSCG00000035420, ENSSSCG00000008443, ENSSSCG00000037304	742	184	16148	0.709657	1	1	1
Annotation Cluster 44	Enrichment Score: 0.16842488591221033
INTERPRO	IPR023395:Mitochondrial carrier domain	3	0.306748	0.672569	ENSSSCG00000012844, ENSSSCG00000033620, ENSSSCG00000012993	878	52	19965	1.31188	1	1	1
INTERPRO	IPR018108:Mitochondrial substrate/solute carrier	3	0.306748	0.672569	ENSSSCG00000012844, ENSSSCG00000033620, ENSSSCG00000012993	878	52	19965	1.31188	1	1	1
UP_SEQ_FEATURE	REPEAT:Solcar	3	0.306748	0.69064	ENSSSCG00000012844, ENSSSCG00000033620, ENSSSCG00000012993	923	54	21067	1.26803	1	1	1
Annotation Cluster 45	Enrichment Score: 0.16406958488523088
UP_SEQ_FEATURE	DNA_BIND:HMG box	3	0.306748	0.680724	ENSSSCG00000014440, ENSSSCG00000037970, ENSSSCG00000008682	923	53	21067	1.29195	1	1	1
UP_SEQ_FEATURE	DOMAIN:HMG box	3	0.306748	0.680724	ENSSSCG00000014440, ENSSSCG00000037970, ENSSSCG00000008682	923	53	21067	1.29195	1	1	1
SMART	SM00398:HMG	3	0.306748	0.687505	ENSSSCG00000014440, ENSSSCG00000037970, ENSSSCG00000008682	442	53	9958	1.27525	1	1	1
INTERPRO	IPR009071:High mobility group (HMG) box domain	3	0.306748	0.692633	ENSSSCG00000014440, ENSSSCG00000037970, ENSSSCG00000008682	878	54	19965	1.26329	1	1	1
Annotation Cluster 46	Enrichment Score: 0.14411244122982025
SMART	SM00239:C2	6	0.613497	0.654885	ENSSSCG00000008029, ENSSSCG00000024837, ENSSSCG00000033033, ENSSSCG00000052603, ENSSSCG00000029744, ENSSSCG00000009567	442	125	9958	1.08141	1	1	1
UP_SEQ_FEATURE	DOMAIN:C2	6	0.613497	0.749724	ENSSSCG00000008029, ENSSSCG00000024837, ENSSSCG00000033033, ENSSSCG00000052603, ENSSSCG00000029744, ENSSSCG00000009567	923	142	21067	0.964415	1	1	1
INTERPRO	IPR000008:C2 calcium-dependent membrane targeting	6	0.613497	0.752656	ENSSSCG00000008029, ENSSSCG00000024837, ENSSSCG00000033033, ENSSSCG00000052603, ENSSSCG00000029744, ENSSSCG00000009567	878	142	19965	0.96081	1	1	1
Annotation Cluster 47	Enrichment Score: 0.12892186720749504
SMART	SM00454:SAM	4	0.408998	0.702509	ENSSSCG00000033509, ENSSSCG00000033043, ENSSSCG00000025685, ENSSSCG00000033059	442	81	9958	1.11256	1	1	1
INTERPRO	IPR001660:Sterile alpha motif domain	4	0.408998	0.762202	ENSSSCG00000033509, ENSSSCG00000033043, ENSSSCG00000025685, ENSSSCG00000033059	878	90	19965	1.01063	1	1	1
UP_SEQ_FEATURE	DOMAIN:SAM	4	0.408998	0.7665	ENSSSCG00000033509, ENSSSCG00000033043, ENSSSCG00000025685, ENSSSCG00000033059	923	91	21067	1.00327	1	1	1
Annotation Cluster 48	Enrichment Score: 0.12466057595713488
UP_SEQ_FEATURE	DOMAIN:Tyrosine-protein phosphatase	4	0.408998	0.717503	ENSSSCG00000026816, ENSSSCG00000028180, ENSSSCG00000027956, ENSSSCG00000032911	923	84	21067	1.08688	1	1	1
INTERPRO	IPR000387:Protein-tyrosine/Dual specificity phosphatase	4	0.408998	0.762202	ENSSSCG00000026816, ENSSSCG00000028180, ENSSSCG00000027956, ENSSSCG00000032911	878	90	19965	1.01063	1	1	1
UP_SEQ_FEATURE	DOMAIN:TYR_PHOSPHATASE_2	4	0.408998	0.772902	ENSSSCG00000026816, ENSSSCG00000028180, ENSSSCG00000027956, ENSSSCG00000032911	923	92	21067	0.992369	1	1	1
Annotation Cluster 49	Enrichment Score: 0.10585673224775674
INTERPRO	IPR002401:Cytochrome P450, E-class, group I	3	0.306748	0.720815	ENSSSCG00000001901, ENSSSCG00000001906, ENSSSCG00000059716	878	57	19965	1.1968	1	1	1
INTERPRO	IPR017972:Cytochrome P450, conserved site	3	0.306748	0.746786	ENSSSCG00000001901, ENSSSCG00000001906, ENSSSCG00000059716	878	60	19965	1.13696	1	1	1
INTERPRO	IPR001128:Cytochrome P450	3	0.306748	0.836555	ENSSSCG00000001901, ENSSSCG00000001906, ENSSSCG00000059716	878	73	19965	0.934487	1	1	1
GOTERM_MF_DIRECT	GO:0004497~monooxygenase activity	3	0.306748	0.837642	ENSSSCG00000001901, ENSSSCG00000001906, ENSSSCG00000059716	742	70	16148	0.932692	1	1	1
Annotation Cluster 50	Enrichment Score: 0.05791871044633352
INTERPRO	IPR003877:SPla/RYanodine receptor SPRY	4	0.408998	0.862953	ENSSSCG00000033414, ENSSSCG00000039024, ENSSSCG00000027921, ENSSSCG00000030874	878	109	19965	0.834465	1	1	1
INTERPRO	IPR001870:B30.2/SPRY domain	4	0.408998	0.874868	ENSSSCG00000033414, ENSSSCG00000039024, ENSSSCG00000027921, ENSSSCG00000030874	878	112	19965	0.812114	1	1	1
UP_SEQ_FEATURE	DOMAIN:B30.2/SPRY	4	0.408998	0.887798	ENSSSCG00000033414, ENSSSCG00000039024, ENSSSCG00000027921, ENSSSCG00000030874	923	116	21067	0.787051	1	1	1
Annotation Cluster 51	Enrichment Score: 0.02601792630776871
SMART	SM00034:CLECT	3	0.306748	0.922326	ENSSSCG00000029949, ENSSSCG00000008041, ENSSSCG00000005311	442	93	9958	0.726755	1	1	1
INTERPRO	IPR001304:C-type lectin	3	0.306748	0.927956	ENSSSCG00000029949, ENSSSCG00000008041, ENSSSCG00000005311	878	96	19965	0.710599	1	1	1
UP_SEQ_FEATURE	DOMAIN:C-type lectin	3	0.306748	0.93212	ENSSSCG00000029949, ENSSSCG00000008041, ENSSSCG00000005311	923	98	21067	0.698709	1	1	1
INTERPRO	IPR016186:C-type lectin-like	3	0.306748	0.957133	ENSSSCG00000029949, ENSSSCG00000008041, ENSSSCG00000005311	878	110	19965	0.620159	1	1	1
INTERPRO	IPR016187:C-type lectin fold	3	0.306748	0.970632	ENSSSCG00000029949, ENSSSCG00000008041, ENSSSCG00000005311	878	120	19965	0.568479	1	1	1
Annotation Cluster 52	Enrichment Score: 0.019164845531540728
SMART	SM00252:SH2	3	0.306748	0.952229	ENSSSCG00000026816, ENSSSCG00000040581, ENSSSCG00000005743	442	106	9958	0.637625	1	1	1
UP_SEQ_FEATURE	DOMAIN:SH2	3	0.306748	0.958044	ENSSSCG00000026816, ENSSSCG00000040581, ENSSSCG00000005743	923	111	21067	0.616878	1	1	1
INTERPRO	IPR000980:SH2 domain	3	0.306748	0.960238	ENSSSCG00000026816, ENSSSCG00000040581, ENSSSCG00000005743	878	112	19965	0.609085	1	1	1
Annotation Cluster 53	Enrichment Score: 0.005288228826089164
SMART	SM00225:BTB	4	0.408998	0.985521	ENSSSCG00000013444, ENSSSCG00000030505, ENSSSCG00000035664, ENSSSCG00000008058	442	175	9958	0.514958	1	1	1
INTERPRO	IPR000210:BTB/POZ-like	4	0.408998	0.98649	ENSSSCG00000013444, ENSSSCG00000030505, ENSSSCG00000035664, ENSSSCG00000008058	878	179	19965	0.508138	1	1	1
UP_SEQ_FEATURE	DOMAIN:BTB	4	0.408998	0.988393	ENSSSCG00000013444, ENSSSCG00000030505, ENSSSCG00000035664, ENSSSCG00000008058	923	184	21067	0.496184	1	1	1
INTERPRO	IPR011333:BTB/POZ fold	4	0.408998	0.991193	ENSSSCG00000013444, ENSSSCG00000030505, ENSSSCG00000035664, ENSSSCG00000008058	878	191	19965	0.476213	1	1	1
Annotation Cluster 54	Enrichment Score: 0.001539128796056441
SMART	SM00349:KRAB	5	0.511247	0.995848	ENSSSCG00000029375, ENSSSCG00000031342, ENSSSCG00000039930, ENSSSCG00000007967, ENSSSCG00000004004	442	247	9958	0.456061	1	1	1
UP_SEQ_FEATURE	DOMAIN:KRAB	5	0.511247	0.9966	ENSSSCG00000029375, ENSSSCG00000031342, ENSSSCG00000039930, ENSSSCG00000007967, ENSSSCG00000004004	923	257	21067	0.444056	1	1	1
INTERPRO	IPR001909:Krueppel-associated box	5	0.511247	0.996939	ENSSSCG00000029375, ENSSSCG00000031342, ENSSSCG00000039930, ENSSSCG00000007967, ENSSSCG00000004004	878	259	19965	0.43898	1	1	1
Annotation Cluster 55	Enrichment Score: 9.96039964386075E-4
UP_SEQ_FEATURE	DOMAIN:Homeobox	4	0.408998	0.997476	ENSSSCG00000017112, ENSSSCG00000038573, ENSSSCG00000060480, ENSSSCG00000013439	923	226	21067	0.403973	1	1	1
UP_SEQ_FEATURE	DNA_BIND:Homeobox	4	0.408998	0.997568	ENSSSCG00000017112, ENSSSCG00000038573, ENSSSCG00000060480, ENSSSCG00000013439	923	227	21067	0.402194	1	1	1
SMART	SM00389:HOX	4	0.408998	0.997895	ENSSSCG00000017112, ENSSSCG00000038573, ENSSSCG00000060480, ENSSSCG00000013439	442	227	9958	0.396994	1	1	1
INTERPRO	IPR001356:Homeodomain	4	0.408998	0.997898	ENSSSCG00000017112, ENSSSCG00000038573, ENSSSCG00000060480, ENSSSCG00000013439	878	230	19965	0.395464	1	1	1

## Sheet: Table S6
Supplementary Table S6: List of 351 candidate genes located on the 31 non-segregating CNV regions. Identifications of the genes and their transcripts (totalling 743 entries) , the porcine chromosome (SSC) on which the genes are located, the positions (in bp) for gene start and gene end, the gene names and their description retrieved from the Ensembl Genes 91 database are detailed.
Gene stable ID	Transcript stable ID	SSC	Gene start (bp)	Gene end (bp)	Gene name	Gene description	FC
ENSSSCG00000005787	ENSSSCT00000074630	1	145769771	145811678	CTDP1	CTD phosphatase subunit 1 [Source:VGNC Symbol;Acc:VGNC:87058]
ENSSSCG00000005787	ENSSSCT00000027561	1	145769771	145811678	CTDP1	CTD phosphatase subunit 1 [Source:VGNC Symbol;Acc:VGNC:87058]
ENSSSCG00000005787	ENSSSCT00000006363	1	145769771	145811678	CTDP1	CTD phosphatase subunit 1 [Source:VGNC Symbol;Acc:VGNC:87058]
ENSSSCG00000040252	ENSSSCT00000059808	1	145812013	145817024
ENSSSCG00000004856	ENSSSCT00000005362	1	145911046	146008139	NFATC1	nuclear factor of activated T cells 1 [Source:VGNC Symbol;Acc:VGNC:103140]
ENSSSCG00000004856	ENSSSCT00000086038	1	145911046	146008139	NFATC1	nuclear factor of activated T cells 1 [Source:VGNC Symbol;Acc:VGNC:103140]
ENSSSCG00000004856	ENSSSCT00000052375	1	145911046	146008139	NFATC1	nuclear factor of activated T cells 1 [Source:VGNC Symbol;Acc:VGNC:103140]
ENSSSCG00000004856	ENSSSCT00000053635	1	145911046	146008139	NFATC1	nuclear factor of activated T cells 1 [Source:VGNC Symbol;Acc:VGNC:103140]
ENSSSCG00000004856	ENSSSCT00000005361	1	145911046	146008139	NFATC1	nuclear factor of activated T cells 1 [Source:VGNC Symbol;Acc:VGNC:103140]
ENSSSCG00000004856	ENSSSCT00000083044	1	145911046	146008139	NFATC1	nuclear factor of activated T cells 1 [Source:VGNC Symbol;Acc:VGNC:103140]
ENSSSCG00000004856	ENSSSCT00000041715	1	145911046	146008139	NFATC1	nuclear factor of activated T cells 1 [Source:VGNC Symbol;Acc:VGNC:103140]
ENSSSCG00000004857	ENSSSCT00000073105	1	146022978	146221769	ATP9B	ATPase phospholipid transporting 9B (putative) [Source:VGNC Symbol;Acc:VGNC:103037]
ENSSSCG00000004857	ENSSSCT00000005360	1	146022978	146221769	ATP9B	ATPase phospholipid transporting 9B (putative) [Source:VGNC Symbol;Acc:VGNC:103037]
ENSSSCG00000004857	ENSSSCT00000005363	1	146022978	146221769	ATP9B	ATPase phospholipid transporting 9B (putative) [Source:VGNC Symbol;Acc:VGNC:103037]
ENSSSCG00000052796	ENSSSCT00000006092	1	262615184	262616131
ENSSSCG00000041164	ENSSSCT00000068669	1	262670111	262671058
ENSSSCG00000061539	ENSSSCT00000079451	1	262689690	262690631
ENSSSCG00000035100	ENSSSCT00000047836	1	262703033	262703977
ENSSSCG00000032825	ENSSSCT00000057071	1	262774734	262775675
ENSSSCG00000027732	ENSSSCT00000029506	1	262829536	262830498
ENSSSCG00000046333	ENSSSCT00000042726	1	262918363	262923494
ENSSSCG00000026287	ENSSSCT00000025643	1	262950329	262958275
ENSSSCG00000059550	ENSSSCT00000051168	1	263353837	263354778
ENSSSCG00000055555	ENSSSCT00000006121	1	263568235	263569176
ENSSSCG00000055627	ENSSSCT00000049783	1	263618351	263619352
ENSSSCG00000044533	ENSSSCT00000077677	1	263681147	263682085
ENSSSCG00000005578	ENSSSCT00000006131	1	263726194	263727156	OR5C1	olfactory receptor family 5 subfamily C member 1 [Source:HGNC Symbol;Acc:HGNC:8331]
ENSSSCG00000005609	ENSSSCT00000006168	1	267772347	267923390	GARNL3	GTPase activating Rap/RanGAP domain like 3 [Source:VGNC Symbol;Acc:VGNC:88351]
ENSSSCG00000005609	ENSSSCT00000082231	1	267772347	267923390	GARNL3	GTPase activating Rap/RanGAP domain like 3 [Source:VGNC Symbol;Acc:VGNC:88351]
ENSSSCG00000005609	ENSSSCT00000028582	1	267772347	267923390	GARNL3	GTPase activating Rap/RanGAP domain like 3 [Source:VGNC Symbol;Acc:VGNC:88351]
ENSSSCG00000005610	ENSSSCT00000006169	1	267925193	267937038	SLC2A8	solute carrier family 2 member 8 [Source:VGNC Symbol;Acc:VGNC:93053]
ENSSSCG00000005610	ENSSSCT00000079496	1	267925193	267937038	SLC2A8	solute carrier family 2 member 8 [Source:VGNC Symbol;Acc:VGNC:93053]
ENSSSCG00000005611	ENSSSCT00000006170	1	267942101	267966192	ZNF79	zinc finger protein 79 [Source:VGNC Symbol;Acc:VGNC:103208]
ENSSSCG00000033019	ENSSSCT00000080868	1	267961404	267964881
ENSSSCG00000033019	ENSSSCT00000050711	1	267961404	267964881
ENSSSCG00000033019	ENSSSCT00000045592	1	267961404	267964881
ENSSSCG00000033019	ENSSSCT00000081352	1	267961404	267964881
ENSSSCG00000005613	ENSSSCT00000097838	1	267964928	268008825	LRSAM1	leucine rich repeat and sterile alpha motif containing 1 [Source:VGNC Symbol;Acc:VGNC:89864]
ENSSSCG00000005613	ENSSSCT00000006172	1	267964928	268008825	LRSAM1	leucine rich repeat and sterile alpha motif containing 1 [Source:VGNC Symbol;Acc:VGNC:89864]
ENSSSCG00000005613	ENSSSCT00000096266	1	267964928	268008825	LRSAM1	leucine rich repeat and sterile alpha motif containing 1 [Source:VGNC Symbol;Acc:VGNC:89864]
ENSSSCG00000005613	ENSSSCT00000099871	1	267964928	268008825	LRSAM1	leucine rich repeat and sterile alpha motif containing 1 [Source:VGNC Symbol;Acc:VGNC:89864]
ENSSSCG00000005613	ENSSSCT00000030046	1	267964928	268008825	LRSAM1	leucine rich repeat and sterile alpha motif containing 1 [Source:VGNC Symbol;Acc:VGNC:89864]
ENSSSCG00000005614	ENSSSCT00000060150	1	268010297	268065930	NIBAN2	niban apoptosis regulator 2 [Source:VGNC Symbol;Acc:VGNC:90741]
ENSSSCG00000005617	ENSSSCT00000006177	1	268116120	268205778	STXBP1	syntaxin binding protein 1 [Source:VGNC Symbol;Acc:VGNC:93596]
ENSSSCG00000005617	ENSSSCT00000060687	1	268116120	268205778	STXBP1	syntaxin binding protein 1 [Source:VGNC Symbol;Acc:VGNC:93596]
ENSSSCG00000005618	ENSSSCT00000006178	1	268209187	268215859	CFAP157	cilia and flagella associated protein 157 [Source:VGNC Symbol;Acc:VGNC:86595]
ENSSSCG00000005615	ENSSSCT00000073852	1	268213687	268215523	PTRH1	peptidyl-tRNA hydrolase 1 homolog [Source:VGNC Symbol;Acc:VGNC:91997]
ENSSSCG00000005615	ENSSSCT00000006175	1	268213687	268215523	PTRH1	peptidyl-tRNA hydrolase 1 homolog [Source:VGNC Symbol;Acc:VGNC:91997]
ENSSSCG00000005616	ENSSSCT00000006176	1	268215850	268233173	TTC16	tetratricopeptide repeat domain 16 [Source:VGNC Symbol;Acc:VGNC:94536]
ENSSSCG00000005619	ENSSSCT00000066825	1	268233110	268237458	TOR2A	torsin family 2 member A [Source:VGNC Symbol;Acc:VGNC:94319]
ENSSSCG00000005619	ENSSSCT00000006179	1	268233110	268237458	TOR2A	torsin family 2 member A [Source:VGNC Symbol;Acc:VGNC:94319]
ENSSSCG00000005620	ENSSSCT00000037016	1	268238973	268270361	SH2D3C	SH2 domain containing 3C [Source:VGNC Symbol;Acc:VGNC:92810]
ENSSSCG00000005620	ENSSSCT00000043657	1	268238973	268270361	SH2D3C	SH2 domain containing 3C [Source:VGNC Symbol;Acc:VGNC:92810]
ENSSSCG00000005620	ENSSSCT00000042260	1	268238973	268270361	SH2D3C	SH2 domain containing 3C [Source:VGNC Symbol;Acc:VGNC:92810]
ENSSSCG00000005621	ENSSSCT00000006181	1	268276841	268281052	CDK9	cyclin dependent kinase 9 [Source:VGNC Symbol;Acc:VGNC:86508]
ENSSSCG00000005626	ENSSSCT00000043950	1	268287765	268309398	FPGS	folylpolyglutamate synthase [Source:VGNC Symbol;Acc:VGNC:88230]
ENSSSCG00000005626	ENSSSCT00000006186	1	268287765	268309398	FPGS	folylpolyglutamate synthase [Source:VGNC Symbol;Acc:VGNC:88230]
ENSSSCG00000005626	ENSSSCT00000062636	1	268287765	268309398	FPGS	folylpolyglutamate synthase [Source:VGNC Symbol;Acc:VGNC:88230]
ENSSSCG00000005626	ENSSSCT00000083473	1	268287765	268309398	FPGS	folylpolyglutamate synthase [Source:VGNC Symbol;Acc:VGNC:88230]
ENSSSCG00000005625	ENSSSCT00000099151	1	268309400	268343783	ENG	endoglin [Source:VGNC Symbol;Acc:VGNC:103087]
ENSSSCG00000005625	ENSSSCT00000035446	1	268309400	268343783	ENG	endoglin [Source:VGNC Symbol;Acc:VGNC:103087]
ENSSSCG00000005627	ENSSSCT00000054545	1	268355033	268365598	AK1	adenylate kinase 1 [Source:VGNC Symbol;Acc:VGNC:97875]
ENSSSCG00000005627	ENSSSCT00000006187	1	268355033	268365598	AK1	adenylate kinase 1 [Source:VGNC Symbol;Acc:VGNC:97875]
ENSSSCG00000005623	ENSSSCT00000081896	1	268371571	268384777		ST6 N-acetylgalactosaminide alpha-2,6-sialyltransferase 6 [Source:VGNC Symbol;Acc:VGNC:93514]
ENSSSCG00000005623	ENSSSCT00000006183	1	268371571	268384777		ST6 N-acetylgalactosaminide alpha-2,6-sialyltransferase 6 [Source:VGNC Symbol;Acc:VGNC:93514]
ENSSSCG00000005628	ENSSSCT00000053676	1	268391855	268402407	ST6GALNAC4	ST6 N-acetylgalactosaminide alpha-2,6-sialyltransferase 4 [Source:VGNC Symbol;Acc:VGNC:93512]
ENSSSCG00000005628	ENSSSCT00000006188	1	268391855	268402407	ST6GALNAC4	ST6 N-acetylgalactosaminide alpha-2,6-sialyltransferase 4 [Source:VGNC Symbol;Acc:VGNC:93512]
ENSSSCG00000005629	ENSSSCT00000006190	1	268408448	268417944	PIP5KL1	phosphatidylinositol-4-phosphate 5-kinase like 1 [Source:VGNC Symbol;Acc:VGNC:91460]
ENSSSCG00000032481	ENSSSCT00000049749	1	268418445	268423552	DPM2	dolichyl-phosphate mannosyltransferase subunit 2, regulatory [Source:VGNC Symbol;Acc:VGNC:87419]
ENSSSCG00000005631	ENSSSCT00000006192	1	268427708	268465786	FAM102A	family with sequence similarity 102 member A [Source:HGNC Symbol;Acc:HGNC:31419]
ENSSSCG00000005636	ENSSSCT00000091122	1	268531752	268576994	SLC25A25	solute carrier family 25 member 25 [Source:VGNC Symbol;Acc:VGNC:93002]
ENSSSCG00000005636	ENSSSCT00000102596	1	268531752	268576994	SLC25A25	solute carrier family 25 member 25 [Source:VGNC Symbol;Acc:VGNC:93002]
ENSSSCG00000005636	ENSSSCT00000073755	1	268531752	268576994	SLC25A25	solute carrier family 25 member 25 [Source:VGNC Symbol;Acc:VGNC:93002]
ENSSSCG00000005636	ENSSSCT00000006198	1	268531752	268576994	SLC25A25	solute carrier family 25 member 25 [Source:VGNC Symbol;Acc:VGNC:93002]
ENSSSCG00000005636	ENSSSCT00000059502	1	268531752	268576994	SLC25A25	solute carrier family 25 member 25 [Source:VGNC Symbol;Acc:VGNC:93002]
ENSSSCG00000005636	ENSSSCT00000101162	1	268531752	268576994	SLC25A25	solute carrier family 25 member 25 [Source:VGNC Symbol;Acc:VGNC:93002]
ENSSSCG00000005636	ENSSSCT00000050535	1	268531752	268576994	SLC25A25	solute carrier family 25 member 25 [Source:VGNC Symbol;Acc:VGNC:93002]
ENSSSCG00000022655	ENSSSCT00000006195	1	268583439	268590855	PTGES2	prostaglandin E synthase 2 [Source:VGNC Symbol;Acc:VGNC:91951]
ENSSSCG00000005638	ENSSSCT00000006200	1	268609887	268614644	LCN2	lipocalin 2 [Source:VGNC Symbol;Acc:VGNC:89662]
ENSSSCG00000005638	ENSSSCT00000065649	1	268609887	268614644	LCN2	lipocalin 2 [Source:VGNC Symbol;Acc:VGNC:89662]
ENSSSCG00000022295	ENSSSCT00000026071	1	268616034	268619636
ENSSSCG00000005640	ENSSSCT00000006202	1	268617087	268641893	CIZ1	CDKN1A interacting zinc finger protein 1 [Source:VGNC Symbol;Acc:VGNC:86713]
ENSSSCG00000005641	ENSSSCT00000088931	1	268653070	268702222	DNM1	dynamin 1 [Source:VGNC Symbol;Acc:VGNC:87380]
ENSSSCG00000005641	ENSSSCT00000006203	1	268653070	268702222	DNM1	dynamin 1 [Source:VGNC Symbol;Acc:VGNC:87380]
ENSSSCG00000005641	ENSSSCT00000090852	1	268653070	268702222	DNM1	dynamin 1 [Source:VGNC Symbol;Acc:VGNC:87380]
ENSSSCG00000005641	ENSSSCT00000049434	1	268653070	268702222	DNM1	dynamin 1 [Source:VGNC Symbol;Acc:VGNC:87380]
ENSSSCG00000005641	ENSSSCT00000027918	1	268653070	268702222	DNM1	dynamin 1 [Source:VGNC Symbol;Acc:VGNC:87380]
ENSSSCG00000005643	ENSSSCT00000006205	1	268702822	268720157
ENSSSCG00000005643	ENSSSCT00000085850	1	268702822	268720157
ENSSSCG00000005643	ENSSSCT00000023782	1	268702822	268720157
ENSSSCG00000005643	ENSSSCT00000028840	1	268702822	268720157
ENSSSCG00000005643	ENSSSCT00000029025	1	268702822	268720157
ENSSSCG00000032748	ENSSSCT00000056294	1	268720355	268726521	SWI5	SWI5 homologous recombination repair protein [Source:HGNC Symbol;Acc:HGNC:31412]
ENSSSCG00000005645	ENSSSCT00000056718	1	268746329	268757494	TRUB2	TruB pseudouridine synthase family member 2 [Source:VGNC Symbol;Acc:VGNC:94479]
ENSSSCG00000005646	ENSSSCT00000084248	1	268756685	268768343	COQ4	coenzyme Q4 [Source:VGNC Symbol;Acc:VGNC:86907]
ENSSSCG00000005646	ENSSSCT00000006208	1	268756685	268768343	COQ4	coenzyme Q4 [Source:VGNC Symbol;Acc:VGNC:86907]
ENSSSCG00000005648	ENSSSCT00000049126	1	268773806	268788731	SLC27A4	solute carrier family 27 member 4 [Source:VGNC Symbol;Acc:VGNC:93038]
ENSSSCG00000005648	ENSSSCT00000078426	1	268773806	268788731	SLC27A4	solute carrier family 27 member 4 [Source:VGNC Symbol;Acc:VGNC:93038]
ENSSSCG00000005648	ENSSSCT00000006210	1	268773806	268788731	SLC27A4	solute carrier family 27 member 4 [Source:VGNC Symbol;Acc:VGNC:93038]
ENSSSCG00000005648	ENSSSCT00000096974	1	268773806	268788731	SLC27A4	solute carrier family 27 member 4 [Source:VGNC Symbol;Acc:VGNC:93038]
ENSSSCG00000005648	ENSSSCT00000074158	1	268773806	268788731	SLC27A4	solute carrier family 27 member 4 [Source:VGNC Symbol;Acc:VGNC:93038]
ENSSSCG00000005648	ENSSSCT00000039260	1	268773806	268788731	SLC27A4	solute carrier family 27 member 4 [Source:VGNC Symbol;Acc:VGNC:93038]
ENSSSCG00000005648	ENSSSCT00000099308	1	268773806	268788731	SLC27A4	solute carrier family 27 member 4 [Source:VGNC Symbol;Acc:VGNC:93038]
ENSSSCG00000005649	ENSSSCT00000044250	1	268798462	268815530		ubiquitin related modifier 1 [Source:VGNC Symbol;Acc:VGNC:94732]
ENSSSCG00000005649	ENSSSCT00000006211	1	268798462	268815530		ubiquitin related modifier 1 [Source:VGNC Symbol;Acc:VGNC:94732]
ENSSSCG00000005650	ENSSSCT00000070052	1	268834966	268847223	CERCAM	cerebral endothelial cell adhesion molecule [Source:VGNC Symbol;Acc:VGNC:86585]
ENSSSCG00000005650	ENSSSCT00000006212	1	268834966	268847223	CERCAM	cerebral endothelial cell adhesion molecule [Source:VGNC Symbol;Acc:VGNC:86585]
ENSSSCG00000005650	ENSSSCT00000077772	1	268834966	268847223	CERCAM	cerebral endothelial cell adhesion molecule [Source:VGNC Symbol;Acc:VGNC:86585]
ENSSSCG00000005651	ENSSSCT00000052884	1	268856766	268893387	ODF2	outer dense fiber of sperm tails 2 [Source:VGNC Symbol;Acc:VGNC:91017]
ENSSSCG00000005651	ENSSSCT00000043418	1	268856766	268893387	ODF2	outer dense fiber of sperm tails 2 [Source:VGNC Symbol;Acc:VGNC:91017]
ENSSSCG00000005651	ENSSSCT00000084154	1	268856766	268893387	ODF2	outer dense fiber of sperm tails 2 [Source:VGNC Symbol;Acc:VGNC:91017]
ENSSSCG00000005651	ENSSSCT00000077623	1	268856766	268893387	ODF2	outer dense fiber of sperm tails 2 [Source:VGNC Symbol;Acc:VGNC:91017]
ENSSSCG00000005651	ENSSSCT00000006213	1	268856766	268893387	ODF2	outer dense fiber of sperm tails 2 [Source:VGNC Symbol;Acc:VGNC:91017]
ENSSSCG00000005652	ENSSSCT00000006215	1	268894276	268922742	GLE1	GLE1 RNA export mediator [Source:VGNC Symbol;Acc:VGNC:88480]
ENSSSCG00000005652	ENSSSCT00000094071	1	268894276	268922742	GLE1	GLE1 RNA export mediator [Source:VGNC Symbol;Acc:VGNC:88480]
ENSSSCG00000005652	ENSSSCT00000104968	1	268894276	268922742	GLE1	GLE1 RNA export mediator [Source:VGNC Symbol;Acc:VGNC:88480]
ENSSSCG00000005652	ENSSSCT00000100046	1	268894276	268922742	GLE1	GLE1 RNA export mediator [Source:VGNC Symbol;Acc:VGNC:88480]
ENSSSCG00000005654	ENSSSCT00000006217	1	268936025	269002256	SPTAN1	spectrin alpha, non-erythrocytic 1 [Source:VGNC Symbol;Acc:VGNC:93434]
ENSSSCG00000005654	ENSSSCT00000062057	1	268936025	269002256	SPTAN1	spectrin alpha, non-erythrocytic 1 [Source:VGNC Symbol;Acc:VGNC:93434]
ENSSSCG00000005654	ENSSSCT00000055605	1	268936025	269002256	SPTAN1	spectrin alpha, non-erythrocytic 1 [Source:VGNC Symbol;Acc:VGNC:93434]
ENSSSCG00000005654	ENSSSCT00000059280	1	268936025	269002256	SPTAN1	spectrin alpha, non-erythrocytic 1 [Source:VGNC Symbol;Acc:VGNC:93434]
ENSSSCG00000005655	ENSSSCT00000006218	1	269002261	269030719	DYNC2I2	dynein 2 intermediate chain 2 [Source:VGNC Symbol;Acc:VGNC:94915]
ENSSSCG00000005656	ENSSSCT00000077388	1	269050462	269064455
ENSSSCG00000005656	ENSSSCT00000006219	1	269050462	269064455
ENSSSCG00000005656	ENSSSCT00000083068	1	269050462	269064455
ENSSSCG00000005656	ENSSSCT00000075663	1	269050462	269064455
ENSSSCG00000005656	ENSSSCT00000089344	1	269050462	269064455
ENSSSCG00000005657	ENSSSCT00000022333	1	269070512	269081334	PKN3	protein kinase N3 [Source:VGNC Symbol;Acc:VGNC:91483]
ENSSSCG00000005657	ENSSSCT00000099434	1	269070512	269081334	PKN3	protein kinase N3 [Source:VGNC Symbol;Acc:VGNC:91483]
ENSSSCG00000005657	ENSSSCT00000093101	1	269070512	269081334	PKN3	protein kinase N3 [Source:VGNC Symbol;Acc:VGNC:91483]
ENSSSCG00000005657	ENSSSCT00000006220	1	269070512	269081334	PKN3	protein kinase N3 [Source:VGNC Symbol;Acc:VGNC:91483]
ENSSSCG00000063201	ENSSSCT00000006221	1	269081272	269084840	ZDHHC12	zinc finger DHHC-type palmitoyltransferase 12 [Source:HGNC Symbol;Acc:HGNC:19159]
ENSSSCG00000063201	ENSSSCT00000043501	1	269081272	269084840	ZDHHC12	zinc finger DHHC-type palmitoyltransferase 12 [Source:HGNC Symbol;Acc:HGNC:19159]
ENSSSCG00000005659	ENSSSCT00000068478	1	269090159	269108256	ZER1	zyg-11 related cell cycle regulator [Source:VGNC Symbol;Acc:VGNC:95132]
ENSSSCG00000005659	ENSSSCT00000060995	1	269090159	269108256	ZER1	zyg-11 related cell cycle regulator [Source:VGNC Symbol;Acc:VGNC:95132]
ENSSSCG00000005659	ENSSSCT00000006222	1	269090159	269108256	ZER1	zyg-11 related cell cycle regulator [Source:VGNC Symbol;Acc:VGNC:95132]
ENSSSCG00000005660	ENSSSCT00000106544	1	269134160	269152284	TBC1D13	TBC1 domain family member 13 [Source:VGNC Symbol;Acc:VGNC:93763]
ENSSSCG00000005660	ENSSSCT00000089586	1	269134160	269152284	TBC1D13	TBC1 domain family member 13 [Source:VGNC Symbol;Acc:VGNC:93763]
ENSSSCG00000005660	ENSSSCT00000006223	1	269134160	269152284	TBC1D13	TBC1 domain family member 13 [Source:VGNC Symbol;Acc:VGNC:93763]
ENSSSCG00000005660	ENSSSCT00000048153	1	269134160	269152284	TBC1D13	TBC1 domain family member 13 [Source:VGNC Symbol;Acc:VGNC:93763]
ENSSSCG00000005660	ENSSSCT00000057982	1	269134160	269152284	TBC1D13	TBC1 domain family member 13 [Source:VGNC Symbol;Acc:VGNC:93763]
ENSSSCG00000005660	ENSSSCT00000049954	1	269134160	269152284	TBC1D13	TBC1 domain family member 13 [Source:VGNC Symbol;Acc:VGNC:93763]
ENSSSCG00000005660	ENSSSCT00000041170	1	269134160	269152284	TBC1D13	TBC1 domain family member 13 [Source:VGNC Symbol;Acc:VGNC:93763]
ENSSSCG00000005661	ENSSSCT00000006224	1	269154090	269157788	ENDOG	endonuclease G [Source:VGNC Symbol;Acc:VGNC:87698]
ENSSSCG00000005662	ENSSSCT00000047700	1	269157176	269167087	SPOUT1	SPOUT domain containing methyltransferase 1 [Source:VGNC Symbol;Acc:VGNC:93418]
ENSSSCG00000005662	ENSSSCT00000006225	1	269157176	269167087	SPOUT1	SPOUT domain containing methyltransferase 1 [Source:VGNC Symbol;Acc:VGNC:93418]
ENSSSCG00000005663	ENSSSCT00000102504	1	269172628	269209478	KYAT1	kynurenine aminotransferase 1 [Source:VGNC Symbol;Acc:VGNC:103115]
ENSSSCG00000005663	ENSSSCT00000098974	1	269172628	269209478	KYAT1	kynurenine aminotransferase 1 [Source:VGNC Symbol;Acc:VGNC:103115]
ENSSSCG00000005663	ENSSSCT00000057949	1	269172628	269209478	KYAT1	kynurenine aminotransferase 1 [Source:VGNC Symbol;Acc:VGNC:103115]
ENSSSCG00000005663	ENSSSCT00000090159	1	269172628	269209478	KYAT1	kynurenine aminotransferase 1 [Source:VGNC Symbol;Acc:VGNC:103115]
ENSSSCG00000005663	ENSSSCT00000090397	1	269172628	269209478	KYAT1	kynurenine aminotransferase 1 [Source:VGNC Symbol;Acc:VGNC:103115]
ENSSSCG00000005663	ENSSSCT00000093342	1	269172628	269209478	KYAT1	kynurenine aminotransferase 1 [Source:VGNC Symbol;Acc:VGNC:103115]
ENSSSCG00000005663	ENSSSCT00000086676	1	269172628	269209478	KYAT1	kynurenine aminotransferase 1 [Source:VGNC Symbol;Acc:VGNC:103115]
ENSSSCG00000005663	ENSSSCT00000083058	1	269172628	269209478	KYAT1	kynurenine aminotransferase 1 [Source:VGNC Symbol;Acc:VGNC:103115]
ENSSSCG00000005663	ENSSSCT00000100290	1	269172628	269209478	KYAT1	kynurenine aminotransferase 1 [Source:VGNC Symbol;Acc:VGNC:103115]
ENSSSCG00000005663	ENSSSCT00000006226	1	269172628	269209478	KYAT1	kynurenine aminotransferase 1 [Source:VGNC Symbol;Acc:VGNC:103115]
ENSSSCG00000005664	ENSSSCT00000006227	1	269209693	269238521	LRRC8A	leucine rich repeat containing 8 VRAC subunit A [Source:VGNC Symbol;Acc:VGNC:98085]
ENSSSCG00000005665	ENSSSCT00000070288	1	269242734	269254670	PHYHD1	phytanoyl-CoA dioxygenase domain containing 1 [Source:VGNC Symbol;Acc:VGNC:107165]
ENSSSCG00000005665	ENSSSCT00000104790	1	269242734	269254670	PHYHD1	phytanoyl-CoA dioxygenase domain containing 1 [Source:VGNC Symbol;Acc:VGNC:107165]
ENSSSCG00000005665	ENSSSCT00000081318	1	269242734	269254670	PHYHD1	phytanoyl-CoA dioxygenase domain containing 1 [Source:VGNC Symbol;Acc:VGNC:107165]
ENSSSCG00000005665	ENSSSCT00000006228	1	269242734	269254670	PHYHD1	phytanoyl-CoA dioxygenase domain containing 1 [Source:VGNC Symbol;Acc:VGNC:107165]
ENSSSCG00000005665	ENSSSCT00000045865	1	269242734	269254670	PHYHD1	phytanoyl-CoA dioxygenase domain containing 1 [Source:VGNC Symbol;Acc:VGNC:107165]
ENSSSCG00000005666	ENSSSCT00000006229	1	269257540	269259156	DOLK	dolichol kinase [Source:VGNC Symbol;Acc:VGNC:87406]
ENSSSCG00000005667	ENSSSCT00000051186	1	269259519	269312862	NUP188	nucleoporin 188 [Source:VGNC Symbol;Acc:VGNC:98165]
ENSSSCG00000005667	ENSSSCT00000006230	1	269259519	269312862	NUP188	nucleoporin 188 [Source:VGNC Symbol;Acc:VGNC:98165]
ENSSSCG00000005667	ENSSSCT00000060976	1	269259519	269312862	NUP188	nucleoporin 188 [Source:VGNC Symbol;Acc:VGNC:98165]
ENSSSCG00000005668	ENSSSCT00000025290	1	269312825	269332344	SH3GLB2	SH3 domain containing GRB2 like, endophilin B2 [Source:VGNC Symbol;Acc:VGNC:92827]
ENSSSCG00000005668	ENSSSCT00000006231	1	269312825	269332344	SH3GLB2	SH3 domain containing GRB2 like, endophilin B2 [Source:VGNC Symbol;Acc:VGNC:92827]
ENSSSCG00000005668	ENSSSCT00000044111	1	269312825	269332344	SH3GLB2	SH3 domain containing GRB2 like, endophilin B2 [Source:VGNC Symbol;Acc:VGNC:92827]
ENSSSCG00000005668	ENSSSCT00000078528	1	269312825	269332344	SH3GLB2	SH3 domain containing GRB2 like, endophilin B2 [Source:VGNC Symbol;Acc:VGNC:92827]
ENSSSCG00000005668	ENSSSCT00000075595	1	269312825	269332344	SH3GLB2	SH3 domain containing GRB2 like, endophilin B2 [Source:VGNC Symbol;Acc:VGNC:92827]
ENSSSCG00000005668	ENSSSCT00000078550	1	269312825	269332344	SH3GLB2	SH3 domain containing GRB2 like, endophilin B2 [Source:VGNC Symbol;Acc:VGNC:92827]
ENSSSCG00000005668	ENSSSCT00000039170	1	269312825	269332344	SH3GLB2	SH3 domain containing GRB2 like, endophilin B2 [Source:VGNC Symbol;Acc:VGNC:92827]
ENSSSCG00000005669	ENSSSCT00000006232	1	269334838	269363936	MIGA2	mitoguardin 2 [Source:VGNC Symbol;Acc:VGNC:90225]
ENSSSCG00000031669	ENSSSCT00000090912	1	269374933	269384344	DOLPP1	dolichyldiphosphatase 1 [Source:VGNC Symbol;Acc:VGNC:87407]
ENSSSCG00000031669	ENSSSCT00000042495	1	269374933	269384344	DOLPP1	dolichyldiphosphatase 1 [Source:VGNC Symbol;Acc:VGNC:87407]
ENSSSCG00000031669	ENSSSCT00000066500	1	269374933	269384344	DOLPP1	dolichyldiphosphatase 1 [Source:VGNC Symbol;Acc:VGNC:87407]
ENSSSCG00000005671	ENSSSCT00000076858	1	269386650	269401331	CRAT	carnitine O-acetyltransferase [Source:VGNC Symbol;Acc:VGNC:86976]
ENSSSCG00000005671	ENSSSCT00000061204	1	269386650	269401331	CRAT	carnitine O-acetyltransferase [Source:VGNC Symbol;Acc:VGNC:86976]
ENSSSCG00000005671	ENSSSCT00000101984	1	269386650	269401331	CRAT	carnitine O-acetyltransferase [Source:VGNC Symbol;Acc:VGNC:86976]
ENSSSCG00000005671	ENSSSCT00000039132	1	269386650	269401331	CRAT	carnitine O-acetyltransferase [Source:VGNC Symbol;Acc:VGNC:86976]
ENSSSCG00000005671	ENSSSCT00000084114	1	269386650	269401331	CRAT	carnitine O-acetyltransferase [Source:VGNC Symbol;Acc:VGNC:86976]
ENSSSCG00000005671	ENSSSCT00000060032	1	269386650	269401331	CRAT	carnitine O-acetyltransferase [Source:VGNC Symbol;Acc:VGNC:86976]
ENSSSCG00000005671	ENSSSCT00000052662	1	269386650	269401331	CRAT	carnitine O-acetyltransferase [Source:VGNC Symbol;Acc:VGNC:86976]
ENSSSCG00000005671	ENSSSCT00000006234	1	269386650	269401331	CRAT	carnitine O-acetyltransferase [Source:VGNC Symbol;Acc:VGNC:86976]
ENSSSCG00000005672	ENSSSCT00000037159	1	269401514	269431462	PTPA	protein phosphatase 2 phosphatase activator [Source:VGNC Symbol;Acc:VGNC:91969]
ENSSSCG00000005672	ENSSSCT00000006235	1	269401514	269431462	PTPA	protein phosphatase 2 phosphatase activator [Source:VGNC Symbol;Acc:VGNC:91969]
ENSSSCG00000005672	ENSSSCT00000103687	1	269401514	269431462	PTPA	protein phosphatase 2 phosphatase activator [Source:VGNC Symbol;Acc:VGNC:91969]
ENSSSCG00000005672	ENSSSCT00000055437	1	269401514	269431462	PTPA	protein phosphatase 2 phosphatase activator [Source:VGNC Symbol;Acc:VGNC:91969]
ENSSSCG00000005672	ENSSSCT00000098745	1	269401514	269431462	PTPA	protein phosphatase 2 phosphatase activator [Source:VGNC Symbol;Acc:VGNC:91969]
ENSSSCG00000005672	ENSSSCT00000044066	1	269401514	269431462	PTPA	protein phosphatase 2 phosphatase activator [Source:VGNC Symbol;Acc:VGNC:91969]
ENSSSCG00000005673	ENSSSCT00000006236	1	269454099	269455310	IER5L	immediate early response 5 like [Source:VGNC Symbol;Acc:VGNC:89029]
ENSSSCG00000005678	ENSSSCT00000006243	1	269819753	269828831	NTMT1	N-terminal Xaa-Pro-Lys N-methyltransferase 1 [Source:VGNC Symbol;Acc:VGNC:90930]
ENSSSCG00000005678	ENSSSCT00000091054	1	269819753	269828831	NTMT1	N-terminal Xaa-Pro-Lys N-methyltransferase 1 [Source:VGNC Symbol;Acc:VGNC:90930]
[truncated: 549 more rows]

## Sheet: Table S7
Supplementary Table S7: Functional terms enriched clusters identified on the non-segregating CNV regions identified following DAVID analysis.
[truncated: 83 more rows]

[truncated: 1 more sheets: Table S8]
